# Supplementary material for: Enantioselective [1,3] O-to-C rearrangement: dearomatization of alkyl 2-allyloxy/benzyloxy-1/3-naphthoates catalyzed by a chiral π–Cu(ii) complex
Source: Chem Sci. 2019 Jan 10;10(8):2259–63. doi: 10.1039/c8sc05601c (PMC6385897; doi:10.1039/c8sc05601c)
Supplement: Supplementary file 2 [file SC-010-C8SC05601C-s002.cif]

# Electronic Supplementary Material (ESI) for Chemical Science.
# This journal is © The Royal Society of Chemistry 2019

####################################################################### 
# 
# This file contains crystal structure data downloaded from the 
# Cambridge Structural Database (CSD) hosted by the Cambridge 
# Crystallographic Data Centre (CCDC).
# 
# Full information about CCDC data access policies and citation 
# guidelines are available at http://www.ccdc.cam.ac.uk/access/V1 
# 
# Audit and citation data items may have been added by the CCDC. 
# Please retain this information to preserve the provenance of 
# this file and to allow appropriate attribution of the data. 
# 
#######################################################################

data_CrystalClear
_database_code_depnum_ccdc_archive 'CCDC 1865509'
_audit_update_record             
;
2018-09-03 deposited with the CCDC.
2019-01-10 downloaded from the CCDC.
;

_audit_creation_method           SHELXL-2014/6
_chemical_name_systematic        ?
_chemical_name_common            
;
Methyl (S)-1-(3,3-bis(4-chlorophenyl)allyl)
-2-oxo-1,2-dihydronaphthalene-1-carboxylate
;
_chemical_melting_point          ?
_chemical_formula_moiety         ?
_chemical_formula_sum            'C27 H20 Cl2 O3'
_chemical_formula_weight         463.33

loop_
_atom_type_symbol
_atom_type_description
_atom_type_scat_dispersion_real
_atom_type_scat_dispersion_imag
_atom_type_scat_source
C C 0.0033 0.0016 'International Tables Vol C Tables 4.2.6.8 and 6.1.1.4'
H H 0.0000 0.0000 'International Tables Vol C Tables 4.2.6.8 and 6.1.1.4'
O O 0.0106 0.0060 'International Tables Vol C Tables 4.2.6.8 and 6.1.1.4'
Cl Cl 0.1484 0.1585 'International Tables Vol C Tables 4.2.6.8 and 6.1.1.4'

_space_group_crystal_system      orthorhombic
_space_group_IT_number           19
_space_group_name_H-M_alt        'P 21 21 21'
_space_group_name_Hall           'P 2ac 2ab'

_shelx_space_group_comment       
;
The symmetry employed for this shelxl refinement is uniquely defined
by the following loop, which should always be used as a source of
symmetry information in preference to the above space-group names.
They are only intended as comments.
;

loop_
_space_group_symop_operation_xyz
'x, y, z'
'-x+1/2, -y, z+1/2'
'x+1/2, -y+1/2, -z'
'-x, y+1/2, -z+1/2'

_cell_length_a                   7.6102(8)
_cell_length_b                   10.7051(11)
_cell_length_c                   27.326(3)
_cell_angle_alpha                90
_cell_angle_beta                 90
_cell_angle_gamma                90
_cell_volume                     2226.2(4)
_cell_formula_units_Z            4
_cell_measurement_temperature    123(2)
_cell_measurement_reflns_used    8160
_cell_measurement_theta_min      3.064
_cell_measurement_theta_max      27.485

_exptl_crystal_description       prism
_exptl_crystal_colour            colorless
_exptl_crystal_density_meas      ?
_exptl_crystal_density_method    ?
_exptl_crystal_density_diffrn    1.382
_exptl_crystal_F_000             960
_exptl_transmission_factor_min   0.854
_exptl_transmission_factor_max   1.000
_exptl_crystal_size_max          0.250
_exptl_crystal_size_mid          0.230
_exptl_crystal_size_min          0.110
_exptl_absorpt_coefficient_mu    0.319
_shelx_estimated_absorpt_T_min   0.924
_shelx_estimated_absorpt_T_max   0.966
_exptl_absorpt_correction_type   empirical
_exptl_absorpt_process_details   'Rigaku CrystalClear'
_exptl_absorpt_special_details   ?
_diffrn_ambient_temperature      123(2)
_diffrn_radiation_wavelength     0.71075
_diffrn_radiation_type           MoK\a
_diffrn_source                   ?
_diffrn_measurement_device_type  'PILATUS 200K area detector'
_diffrn_measurement_method       'phi and omega scan'
_diffrn_detector_area_resol_mean ?
_diffrn_reflns_number            17464
_diffrn_reflns_av_unetI/netI     0.0156
_diffrn_reflns_av_R_equivalents  0.0189
_diffrn_reflns_limit_h_min       -9
_diffrn_reflns_limit_h_max       7
_diffrn_reflns_limit_k_min       -11
_diffrn_reflns_limit_k_max       13
_diffrn_reflns_limit_l_min       -35
_diffrn_reflns_limit_l_max       35
_diffrn_reflns_theta_min         3.064
_diffrn_reflns_theta_max         27.552
_diffrn_reflns_theta_full        25.242
_diffrn_measured_fraction_theta_max 0.990
_diffrn_measured_fraction_theta_full 0.992
_diffrn_reflns_Laue_measured_fraction_max 0.990
_diffrn_reflns_Laue_measured_fraction_full 0.992
_diffrn_reflns_point_group_measured_fraction_max 0.972
_diffrn_reflns_point_group_measured_fraction_full 0.983
_reflns_number_total             4973
_reflns_number_gt                4793
_reflns_threshold_expression     'I > 2\s(I)'
_reflns_Friedel_coverage         0.717
_reflns_Friedel_fraction_max     0.948
_reflns_Friedel_fraction_full    0.971

_reflns_special_details          
;
 Reflections were merged by SHELXL according to the crystal
 class for the calculation of statistics and refinement.
 
 _reflns_Friedel_fraction is defined as the number of unique
 Friedel pairs measured divided by the number that would be
 possible theoretically, ignoring centric projections and
 systematic absences.
;

_computing_data_collection       'Rigaku CrystalClear'
_computing_cell_refinement       'Rigaku CrystalClear'
_computing_data_reduction        'Rigaku CrystalClear'
_computing_structure_solution    'Rigaku CrystalStructure'
_computing_structure_refinement  'SHELXL-2014/6 (Sheldrick, 2014)'
_computing_molecular_graphics    'Rigaku CrystalStructure'
_computing_publication_material  'Rigaku CrystalStructure'
_refine_special_details          ?
_refine_ls_structure_factor_coef Fsqd
_refine_ls_matrix_type           full
_refine_ls_weighting_scheme      calc
_refine_ls_weighting_details     
'w=1/[\s^2^(Fo^2^)+(0.0407P)^2^+0.3698P] where P=(Fo^2^+2Fc^2^)/3'
_atom_sites_solution_primary     ?
_atom_sites_solution_secondary   ?
_atom_sites_solution_hydrogens   mixed
_refine_ls_hydrogen_treatment    mixed
_refine_ls_extinction_method     none
_refine_ls_extinction_coef       .
_refine_ls_abs_structure_details 
;
 Flack x determined using 1979 quotients [(I+)-(I-)]/[(I+)+(I-)]
 (Parsons, Flack and Wagner, Acta Cryst. B69 (2013) 249-259).
;
_refine_ls_abs_structure_Flack   -0.005(9)
_chemical_absolute_configuration S
_refine_ls_number_reflns         4973
_refine_ls_number_parameters     294
_refine_ls_number_restraints     0
_refine_ls_R_factor_all          0.0275
_refine_ls_R_factor_gt           0.0259
_refine_ls_wR_factor_ref         0.0678
_refine_ls_wR_factor_gt          0.0671
_refine_ls_goodness_of_fit_ref   1.059
_refine_ls_restrained_S_all      1.059
_refine_ls_shift/su_max          0.002
_refine_ls_shift/su_mean         0.000

loop_
_atom_site_label
_atom_site_type_symbol
_atom_site_fract_x
_atom_site_fract_y
_atom_site_fract_z
_atom_site_U_iso_or_equiv
_atom_site_adp_type
_atom_site_occupancy
_atom_site_site_symmetry_order
_atom_site_calc_flag
_atom_site_refinement_flags_posn
_atom_site_refinement_flags_adp
_atom_site_refinement_flags_occupancy
_atom_site_disorder_assembly
_atom_site_disorder_group
Cl1 Cl -0.34879(7) 0.78995(4) 0.87130(2) 0.03170(11) Uani 1 1 d . . . . .
Cl2 Cl 0.64270(9) 0.19849(6) 0.73224(2) 0.04625(16) Uani 1 1 d . . . . .
O1 O 0.43363(17) -0.03928(14) 0.97182(5) 0.0305(3) Uani 1 1 d . . . . .
O2 O 0.18607(18) -0.15176(13) 0.96459(5) 0.0282(3) Uani 1 1 d . . . . .
C9 C 0.1322(2) 0.03573(15) 0.88732(6) 0.0202(3) Uani 1 1 d . . . . .
C1 C 0.1680(2) 0.05954(16) 0.94144(6) 0.0178(3) Uani 1 1 d . . . . .
C16 C 0.0354(2) 0.46935(16) 0.88689(6) 0.0185(3) Uani 1 1 d . . . . .
C18 C -0.2505(2) 0.56216(18) 0.90182(6) 0.0235(3) Uani 1 1 d . . . . .
H18 H -0.3649 0.5571 0.9156 0.028 Uiso 1 1 calc R U . . .
C19 C -0.1982(2) 0.66837(16) 0.87705(6) 0.0221(3) Uani 1 1 d . . . . .
C2 C 0.0030(2) 0.06939(16) 0.97373(6) 0.0204(3) Uani 1 1 d . . . . .
C14 C 0.1602(2) 0.29683(16) 0.93465(5) 0.0186(3) Uani 1 1 d . . . . .
H14 H 0.075(3) 0.325(2) 0.9599(8) 0.023(5) Uiso 1 1 d . . . . .
C15 C 0.1615(2) 0.36453(15) 0.89329(6) 0.0184(3) Uani 1 1 d . . . . .
C22 C 0.2844(2) 0.33747(16) 0.85214(6) 0.0204(3) Uani 1 1 d . . . . .
C13 C 0.2702(2) 0.18482(16) 0.94732(6) 0.0191(3) Uani 1 1 d . . . . .
H13 H 0.3113 0.1925 0.9816 0.023 Uiso 1 1 calc R U . . .
H13A H 0.3751 0.1832 0.9259 0.023 Uiso 1 1 calc R U . . .
C26 C 0.3281(3) 0.27518(19) 0.76776(6) 0.0313(4) Uani 1 1 d . . . . .
H26 H 0.2821 0.2585 0.7361 0.038 Uiso 1 1 calc R U . . .
O3 O 0.02164(19) 0.07715(14) 1.01801(5) 0.0310(3) Uani 1 1 d . . . . .
C25 C 0.5059(3) 0.26127(18) 0.77717(7) 0.0303(4) Uani 1 1 d . . . . .
C24 C 0.5773(3) 0.2921(2) 0.82207(7) 0.0294(4) Uani 1 1 d . . . . .
H24 H 0.7006 0.2874 0.8272 0.035 Uiso 1 1 calc R U . . .
C17 C -0.1344(2) 0.46322(16) 0.90634(6) 0.0224(3) Uani 1 1 d . . . . .
H17 H -0.1708 0.3897 0.9230 0.027 Uiso 1 1 calc R U . . .
C20 C -0.0309(3) 0.67857(18) 0.85743(7) 0.0287(4) Uani 1 1 d . . . . .
H20 H 0.0046 0.7526 0.8410 0.034 Uiso 1 1 calc R U . . .
C27 C 0.2183(3) 0.31389(18) 0.80532(6) 0.0261(4) Uani 1 1 d . . . . .
H27 H 0.0964 0.3245 0.7991 0.031 Uiso 1 1 calc R U . . .
C8 C 0.2704(3) 0.00871(18) 0.85579(6) 0.0260(4) Uani 1 1 d . . . . .
H8 H 0.3862 0.0010 0.8685 0.031 Uiso 1 1 calc R U . . .
C4 C -0.1849(2) 0.06751(18) 0.90174(8) 0.0281(4) Uani 1 1 d . . . . .
H4 H -0.2990 0.0760 0.8880 0.034 Uiso 1 1 calc R U . . .
C10 C -0.0385(2) 0.04545(16) 0.86873(7) 0.0246(4) Uani 1 1 d . . . . .
C11 C 0.2808(2) -0.04772(17) 0.96152(6) 0.0204(3) Uani 1 1 d . . . . .
C3 C -0.1686(2) 0.07652(18) 0.95035(7) 0.0263(4) Uani 1 1 d . . . . .
H3 H -0.2706 0.0877 0.9699 0.032 Uiso 1 1 calc R U . . .
C23 C 0.4657(2) 0.33006(17) 0.85963(6) 0.0244(4) Uani 1 1 d . . . . .
H23 H 0.5134 0.3512 0.8907 0.029 Uiso 1 1 calc R U . . .
C21 C 0.0839(3) 0.57843(18) 0.86229(7) 0.0268(4) Uani 1 1 d . . . . .
H21 H 0.1982 0.5843 0.8485 0.032 Uiso 1 1 calc R U . . .
C5 C -0.0657(3) 0.0291(2) 0.81817(7) 0.0342(5) Uani 1 1 d . . . . .
H5 H -0.1812 0.0358 0.8052 0.041 Uiso 1 1 calc R U . . .
C6 C 0.0719(4) 0.0036(2) 0.78730(7) 0.0394(5) Uani 1 1 d . . . . .
H6 H 0.0515 -0.0066 0.7532 0.047 Uiso 1 1 calc R U . . .
C12 C 0.2787(3) -0.26291(19) 0.98129(8) 0.0345(5) Uani 1 1 d . . . . .
H12 H 0.3716 -0.2841 0.9579 0.052 Uiso 1 1 calc R U . . .
H12A H 0.1959 -0.3327 0.9838 0.052 Uiso 1 1 calc R U . . .
H12B H 0.3311 -0.2467 1.0134 0.052 Uiso 1 1 calc R U . . .
C7 C 0.2412(3) -0.00714(19) 0.80592(7) 0.0346(5) Uani 1 1 d . . . . .
H7 H 0.3367 -0.0253 0.7847 0.042 Uiso 1 1 calc R U . . .

loop_
_atom_site_aniso_label
_atom_site_aniso_U_11
_atom_site_aniso_U_22
_atom_site_aniso_U_33
_atom_site_aniso_U_23
_atom_site_aniso_U_13
_atom_site_aniso_U_12
Cl1 0.0361(2) 0.0221(2) 0.0369(2) 0.00383(17) 0.00567(19) 0.0109(2)
Cl2 0.0610(4) 0.0447(3) 0.0330(2) 0.0053(2) 0.0235(2) 0.0224(3)
O1 0.0169(6) 0.0285(7) 0.0462(8) 0.0096(6) -0.0024(5) 0.0030(5)
O2 0.0216(6) 0.0199(6) 0.0431(7) 0.0089(5) -0.0013(5) 0.0023(5)
C9 0.0241(8) 0.0151(7) 0.0215(7) 0.0007(6) -0.0005(6) 0.0002(7)
C1 0.0147(7) 0.0184(7) 0.0202(7) 0.0024(6) 0.0003(6) 0.0019(6)
C16 0.0212(8) 0.0169(8) 0.0175(7) 0.0004(5) 0.0004(6) -0.0002(6)
C18 0.0195(8) 0.0232(9) 0.0277(8) 0.0027(7) 0.0028(7) -0.0005(7)
C19 0.0276(9) 0.0166(7) 0.0221(7) 0.0000(6) -0.0001(6) 0.0041(7)
C2 0.0176(8) 0.0164(8) 0.0273(8) 0.0032(6) 0.0032(6) 0.0023(7)
C14 0.0183(7) 0.0176(7) 0.0198(7) -0.0010(6) 0.0003(6) -0.0007(7)
C15 0.0179(7) 0.0171(7) 0.0203(7) -0.0013(6) 0.0000(6) -0.0017(6)
C22 0.0230(8) 0.0166(8) 0.0216(7) 0.0024(6) 0.0037(6) 0.0003(7)
C13 0.0166(7) 0.0186(9) 0.0221(7) 0.0027(6) -0.0022(6) -0.0003(6)
C26 0.0450(12) 0.0288(10) 0.0199(7) 0.0029(7) 0.0041(7) 0.0057(9)
O3 0.0281(7) 0.0405(8) 0.0244(6) 0.0063(6) 0.0051(5) 0.0104(6)
C25 0.0398(11) 0.0239(9) 0.0272(9) 0.0048(7) 0.0162(8) 0.0080(8)
C24 0.0263(9) 0.0280(10) 0.0338(9) 0.0044(8) 0.0095(7) 0.0023(8)
C17 0.0212(8) 0.0188(8) 0.0274(8) 0.0047(6) 0.0011(7) -0.0021(7)
C20 0.0339(10) 0.0199(9) 0.0324(9) 0.0075(7) 0.0094(7) 0.0016(8)
C27 0.0300(9) 0.0267(10) 0.0217(8) 0.0045(7) 0.0002(7) 0.0047(8)
C8 0.0274(9) 0.0223(9) 0.0282(9) 0.0006(7) 0.0041(7) 0.0013(7)
C4 0.0163(8) 0.0231(9) 0.0450(10) -0.0041(8) -0.0087(7) 0.0008(7)
C10 0.0267(9) 0.0171(8) 0.0300(8) 0.0000(7) -0.0070(7) -0.0011(7)
C11 0.0172(8) 0.0222(9) 0.0218(7) 0.0043(6) 0.0034(6) 0.0029(7)
C3 0.0142(8) 0.0240(9) 0.0405(10) -0.0032(7) 0.0030(7) 0.0001(7)
C23 0.0221(8) 0.0245(9) 0.0265(8) 0.0012(7) 0.0045(6) -0.0019(7)
C21 0.0265(9) 0.0239(9) 0.0300(9) 0.0066(7) 0.0096(7) 0.0018(7)
C5 0.0438(12) 0.0261(10) 0.0328(9) -0.0006(8) -0.0149(9) -0.0032(9)
C6 0.0652(16) 0.0292(11) 0.0237(9) -0.0033(8) -0.0071(9) -0.0084(11)
C12 0.0334(10) 0.0216(10) 0.0485(11) 0.0124(8) 0.0043(9) 0.0068(8)
C7 0.0514(13) 0.0240(10) 0.0285(9) -0.0031(7) 0.0101(9) -0.0011(9)

_geom_special_details            
;
 All esds (except the esd in the dihedral angle between two l.s. planes)
 are estimated using the full covariance matrix.  The cell esds are taken
 into account individually in the estimation of esds in distances, angles
 and torsion angles; correlations between esds in cell parameters are only
 used when they are defined by crystal symmetry.  An approximate (isotropic)
 treatment of cell esds is used for estimating esds involving l.s. planes.
;

loop_
_geom_bond_atom_site_label_1
_geom_bond_atom_site_label_2
_geom_bond_distance
_geom_bond_site_symmetry_2
_geom_bond_publ_flag
Cl1 C19 1.7414(18) . ?
Cl2 C25 1.7444(19) . ?
O1 C11 1.200(2) . ?
O2 C11 1.329(2) . ?
O2 C12 1.456(2) . ?
C9 C8 1.390(3) . ?
C9 C10 1.398(3) . ?
C9 C1 1.525(2) . ?
C1 C11 1.535(2) . ?
C1 C2 1.538(2) . ?
C1 C13 1.559(2) . ?
C16 C21 1.397(2) . ?
C16 C17 1.399(2) . ?
C16 C15 1.487(2) . ?
C18 C19 1.382(2) . ?
C18 C17 1.385(3) . ?
C18 H18 0.9500 . ?
C19 C20 1.385(3) . ?
C2 O3 1.221(2) . ?
C2 C3 1.456(2) . ?
C14 C15 1.343(2) . ?
C14 C13 1.503(2) . ?
C14 H14 0.99(2) . ?
C15 C22 1.491(2) . ?
C22 C23 1.397(2) . ?
C22 C27 1.398(2) . ?
C13 H13 0.9900 . ?
C13 H13A 0.9900 . ?
C26 C25 1.386(3) . ?
C26 C27 1.387(3) . ?
C26 H26 0.9500 . ?
C25 C24 1.382(3) . ?
C24 C23 1.393(2) . ?
C24 H24 0.9500 . ?
C17 H17 0.9500 . ?
C20 C21 1.389(3) . ?
C20 H20 0.9500 . ?
C27 H27 0.9500 . ?
C8 C7 1.391(3) . ?
C8 H8 0.9500 . ?
C4 C3 1.337(3) . ?
C4 C10 1.453(3) . ?
C4 H4 0.9500 . ?
C10 C5 1.408(3) . ?
C3 H3 0.9500 . ?
C23 H23 0.9500 . ?
C21 H21 0.9500 . ?
C5 C6 1.372(4) . ?
C5 H5 0.9500 . ?
C6 C7 1.390(4) . ?
C6 H6 0.9500 . ?
C12 H12 0.9800 . ?
C12 H12A 0.9800 . ?
C12 H12B 0.9800 . ?
C7 H7 0.9500 . ?

loop_
_geom_angle_atom_site_label_1
_geom_angle_atom_site_label_2
_geom_angle_atom_site_label_3
_geom_angle
_geom_angle_site_symmetry_1
_geom_angle_site_symmetry_3
_geom_angle_publ_flag
C11 O2 C12 116.20(14) . . ?
C8 C9 C10 119.56(16) . . ?
C8 C9 C1 120.02(16) . . ?
C10 C9 C1 120.37(16) . . ?
C9 C1 C11 108.75(14) . . ?
C9 C1 C2 114.96(14) . . ?
C11 C1 C2 107.63(13) . . ?
C9 C1 C13 109.44(13) . . ?
C11 C1 C13 109.10(13) . . ?
C2 C1 C13 106.82(13) . . ?
C21 C16 C17 117.78(16) . . ?
C21 C16 C15 121.12(16) . . ?
C17 C16 C15 121.07(15) . . ?
C19 C18 C17 119.29(16) . . ?
C19 C18 H18 120.4 . . ?
C17 C18 H18 120.4 . . ?
C18 C19 C20 121.28(16) . . ?
C18 C19 Cl1 118.00(14) . . ?
C20 C19 Cl1 120.73(14) . . ?
O3 C2 C3 122.37(16) . . ?
O3 C2 C1 118.58(15) . . ?
C3 C2 C1 118.94(14) . . ?
C15 C14 C13 128.36(15) . . ?
C15 C14 H14 115.3(13) . . ?
C13 C14 H14 116.3(13) . . ?
C14 C15 C16 120.12(15) . . ?
C14 C15 C22 122.30(15) . . ?
C16 C15 C22 117.56(14) . . ?
C23 C22 C27 118.63(16) . . ?
C23 C22 C15 121.34(15) . . ?
C27 C22 C15 119.98(16) . . ?
C14 C13 C1 112.61(13) . . ?
C14 C13 H13 109.1 . . ?
C1 C13 H13 109.1 . . ?
C14 C13 H13A 109.1 . . ?
C1 C13 H13A 109.1 . . ?
H13 C13 H13A 107.8 . . ?
C25 C26 C27 118.87(17) . . ?
C25 C26 H26 120.6 . . ?
C27 C26 H26 120.6 . . ?
C24 C25 C26 121.56(17) . . ?
C24 C25 Cl2 118.83(16) . . ?
C26 C25 Cl2 119.57(15) . . ?
C25 C24 C23 118.94(18) . . ?
C25 C24 H24 120.5 . . ?
C23 C24 H24 120.5 . . ?
C18 C17 C16 121.30(16) . . ?
C18 C17 H17 119.3 . . ?
C16 C17 H17 119.3 . . ?
C19 C20 C21 118.67(16) . . ?
C19 C20 H20 120.7 . . ?
C21 C20 H20 120.7 . . ?
C26 C27 C22 120.99(18) . . ?
C26 C27 H27 119.5 . . ?
C22 C27 H27 119.5 . . ?
C9 C8 C7 120.76(19) . . ?
C9 C8 H8 119.6 . . ?
C7 C8 H8 119.6 . . ?
C3 C4 C10 123.84(16) . . ?
C3 C4 H4 118.1 . . ?
C10 C4 H4 118.1 . . ?
C9 C10 C5 118.96(18) . . ?
C9 C10 C4 119.93(16) . . ?
C5 C10 C4 121.07(18) . . ?
O1 C11 O2 125.03(17) . . ?
O1 C11 C1 124.73(18) . . ?
O2 C11 C1 110.22(14) . . ?
C4 C3 C2 121.02(16) . . ?
C4 C3 H3 119.5 . . ?
C2 C3 H3 119.5 . . ?
C24 C23 C22 120.73(17) . . ?
C24 C23 H23 119.6 . . ?
C22 C23 H23 119.6 . . ?
C20 C21 C16 121.66(17) . . ?
C20 C21 H21 119.2 . . ?
C16 C21 H21 119.2 . . ?
C6 C5 C10 121.0(2) . . ?
C6 C5 H5 119.5 . . ?
C10 C5 H5 119.5 . . ?
C5 C6 C7 119.93(18) . . ?
C5 C6 H6 120.0 . . ?
C7 C6 H6 120.0 . . ?
O2 C12 H12 109.5 . . ?
O2 C12 H12A 109.5 . . ?
H12 C12 H12A 109.5 . . ?
O2 C12 H12B 109.5 . . ?
H12 C12 H12B 109.5 . . ?
H12A C12 H12B 109.5 . . ?
C6 C7 C8 119.8(2) . . ?
C6 C7 H7 120.1 . . ?
C8 C7 H7 120.1 . . ?

loop_
_geom_torsion_atom_site_label_1
_geom_torsion_atom_site_label_2
_geom_torsion_atom_site_label_3
_geom_torsion_atom_site_label_4
_geom_torsion
_geom_torsion_site_symmetry_1
_geom_torsion_site_symmetry_2
_geom_torsion_site_symmetry_3
_geom_torsion_site_symmetry_4
_geom_torsion_publ_flag
C8 C9 C1 C11 -50.8(2) . . . . ?
C10 C9 C1 C11 131.60(16) . . . . ?
C8 C9 C1 C2 -171.49(16) . . . . ?
C10 C9 C1 C2 10.9(2) . . . . ?
C8 C9 C1 C13 68.33(19) . . . . ?
C10 C9 C1 C13 -109.29(17) . . . . ?
C17 C18 C19 C20 -1.1(3) . . . . ?
C17 C18 C19 Cl1 179.06(13) . . . . ?
C9 C1 C2 O3 173.52(16) . . . . ?
C11 C1 C2 O3 52.2(2) . . . . ?
C13 C1 C2 O3 -64.86(19) . . . . ?
C9 C1 C2 C3 -10.0(2) . . . . ?
C11 C1 C2 C3 -131.38(16) . . . . ?
C13 C1 C2 C3 111.57(17) . . . . ?
C13 C14 C15 C16 177.12(16) . . . . ?
C13 C14 C15 C22 -1.8(3) . . . . ?
C21 C16 C15 C14 143.97(17) . . . . ?
C17 C16 C15 C14 -34.5(2) . . . . ?
C21 C16 C15 C22 -37.1(2) . . . . ?
C17 C16 C15 C22 144.51(16) . . . . ?
C14 C15 C22 C23 -53.9(2) . . . . ?
C16 C15 C22 C23 127.11(18) . . . . ?
C14 C15 C22 C27 123.43(19) . . . . ?
C16 C15 C22 C27 -55.5(2) . . . . ?
C15 C14 C13 C1 -101.37(19) . . . . ?
C9 C1 C13 C14 68.61(17) . . . . ?
C11 C1 C13 C14 -172.50(13) . . . . ?
C2 C1 C13 C14 -56.43(16) . . . . ?
C27 C26 C25 C24 -3.9(3) . . . . ?
C27 C26 C25 Cl2 173.88(15) . . . . ?
C26 C25 C24 C23 4.3(3) . . . . ?
Cl2 C25 C24 C23 -173.46(15) . . . . ?
C19 C18 C17 C16 0.8(3) . . . . ?
C21 C16 C17 C18 -0.5(3) . . . . ?
C15 C16 C17 C18 177.94(16) . . . . ?
C18 C19 C20 C21 1.2(3) . . . . ?
Cl1 C19 C20 C21 -179.04(14) . . . . ?
C25 C26 C27 C22 -0.7(3) . . . . ?
C23 C22 C27 C26 4.6(3) . . . . ?
C15 C22 C27 C26 -172.88(17) . . . . ?
C10 C9 C8 C7 0.8(3) . . . . ?
C1 C9 C8 C7 -176.79(17) . . . . ?
C8 C9 C10 C5 -0.8(3) . . . . ?
C1 C9 C10 C5 176.81(16) . . . . ?
C8 C9 C10 C4 176.95(17) . . . . ?
C1 C9 C10 C4 -5.4(3) . . . . ?
C3 C4 C10 C9 -1.7(3) . . . . ?
C3 C4 C10 C5 175.98(19) . . . . ?
C12 O2 C11 O1 -0.8(3) . . . . ?
C12 O2 C11 C1 177.59(15) . . . . ?
C9 C1 C11 O1 107.2(2) . . . . ?
C2 C1 C11 O1 -127.67(18) . . . . ?
C13 C1 C11 O1 -12.1(2) . . . . ?
C9 C1 C11 O2 -71.17(17) . . . . ?
C2 C1 C11 O2 53.96(18) . . . . ?
C13 C1 C11 O2 169.52(13) . . . . ?
C10 C4 C3 C2 2.5(3) . . . . ?
O3 C2 C3 C4 -179.90(19) . . . . ?
C1 C2 C3 C4 3.8(3) . . . . ?
C25 C24 C23 C22 -0.2(3) . . . . ?
C27 C22 C23 C24 -4.1(3) . . . . ?
C15 C22 C23 C24 173.30(17) . . . . ?
C19 C20 C21 C16 -0.9(3) . . . . ?
C17 C16 C21 C20 0.6(3) . . . . ?
C15 C16 C21 C20 -177.91(16) . . . . ?
C9 C10 C5 C6 0.2(3) . . . . ?
C4 C10 C5 C6 -177.53(19) . . . . ?
C10 C5 C6 C7 0.4(3) . . . . ?
C5 C6 C7 C8 -0.4(3) . . . . ?
C9 C8 C7 C6 -0.2(3) . . . . ?

_refine_diff_density_max         0.258
_refine_diff_density_min         -0.248
_refine_diff_density_rms         0.048

_shelxl_version_number           2014/6

_shelx_res_file                  
;
TITL _20171120-2
REM  Yadorkari-X generated
CELL 0.71075 7.6102 10.7051 27.3260 90.0000 90.0000 90.0000
ZERR 4.0 0.0008 0.0011 0.0030 0.0000 0.0000 0.0000
LATT -1
SYMM 1/2-X, -Y, 1/2+Z
SYMM 1/2+X, 1/2-Y, -Z
SYMM -X, 1/2+Y, 1/2-Z

REM  SPGR P212121 orthorhombic
SFAC C H O Cl
UNIT 108 80 12 8
SIZE 0.25 0.23 0.11
TEMP -150.0
L.S. 10
FMAP 2
PLAN -25
ACTA
CONF
LIST 4
WPDB -1
BOND $H
MERG 2

WGHT    0.040700    0.369800
FVAR       0.82952
CL1   4   -0.348790    0.789952    0.871300    11.00000    0.03611    0.02210 =
         0.03687    0.00383    0.00567    0.01093
CL2   4    0.642697    0.198487    0.732238    11.00000    0.06103    0.04471 =
         0.03300    0.00530    0.02346    0.02241
O1    3    0.433629   -0.039281    0.971820    11.00000    0.01688    0.02853 =
         0.04620    0.00965   -0.00242    0.00299
O2    3    0.186066   -0.151758    0.964585    11.00000    0.02163    0.01990 =
         0.04308    0.00892   -0.00128    0.00230
C9    1    0.132178    0.035730    0.887317    11.00000    0.02412    0.01506 =
         0.02151    0.00065   -0.00049    0.00019
C1    1    0.167976    0.059535    0.941436    11.00000    0.01473    0.01840 =
         0.02023    0.00240    0.00034    0.00188
C16   1    0.035359    0.469347    0.886890    11.00000    0.02119    0.01686 =
         0.01750    0.00035    0.00039   -0.00019
C18   1   -0.250502    0.562158    0.901819    11.00000    0.01951    0.02323 =
         0.02773    0.00267    0.00278   -0.00046
AFIX  43
H18   2   -0.364892    0.557068    0.915595    11.00000   -1.20000
AFIX   0
C19   1   -0.198167    0.668373    0.877049    11.00000    0.02758    0.01658 =
         0.02209    0.00005   -0.00015    0.00413
C2    1    0.003010    0.069388    0.973731    11.00000    0.01757    0.01642 =
         0.02729    0.00323    0.00325    0.00233
C14   1    0.160203    0.296826    0.934648    11.00000    0.01825    0.01765 =
         0.01979   -0.00100    0.00029   -0.00071
H14   2    0.074808    0.324707    0.959947    11.00000    0.02314
C15   1    0.161467    0.364527    0.893295    11.00000    0.01785    0.01711 =
         0.02026   -0.00128    0.00003   -0.00172
C22   1    0.284406    0.337474    0.852141    11.00000    0.02299    0.01665 =
         0.02161    0.00242    0.00366    0.00034
C13   1    0.270238    0.184817    0.947315    11.00000    0.01658    0.01856 =
         0.02206    0.00267   -0.00219   -0.00033
AFIX  23
H13   2    0.311264    0.192545    0.981562    11.00000   -1.20000
H13A  2    0.375123    0.183226    0.925892    11.00000   -1.20000
AFIX   0
C26   1    0.328073    0.275183    0.767757    11.00000    0.04505    0.02880 =
         0.01991    0.00292    0.00411    0.00567
AFIX  43
H26   2    0.282108    0.258486    0.736103    11.00000   -1.20000
AFIX   0
O3    3    0.021637    0.077154    1.018010    11.00000    0.02808    0.04045 =
         0.02439    0.00635    0.00509    0.01036
C25   1    0.505929    0.261273    0.777175    11.00000    0.03984    0.02388 =
         0.02721    0.00479    0.01616    0.00805
C24   1    0.577347    0.292083    0.822072    11.00000    0.02628    0.02803 =
         0.03380    0.00445    0.00953    0.00233
AFIX  43
H24   2    0.700617    0.287437    0.827243    11.00000   -1.20000
AFIX   0
C17   1   -0.134414    0.463224    0.906343    11.00000    0.02117    0.01880 =
         0.02737    0.00473    0.00110   -0.00210
AFIX  43
H17   2   -0.170808    0.389737    0.922989    11.00000   -1.20000
AFIX   0
C20   1   -0.030911    0.678572    0.857427    11.00000    0.03390    0.01991 =
         0.03239    0.00752    0.00943    0.00156
AFIX  43
H20   2    0.004577    0.752571    0.840979    11.00000   -1.20000
AFIX   0
C27   1    0.218336    0.313890    0.805323    11.00000    0.03000    0.02670 =
         0.02171    0.00450    0.00021    0.00465
AFIX  43
H27   2    0.096409    0.324537    0.799142    11.00000   -1.20000
AFIX   0
C8    1    0.270441    0.008706    0.855793    11.00000    0.02744    0.02232 =
         0.02818    0.00060    0.00414    0.00128
AFIX  43
H8    2    0.386193    0.000971    0.868453    11.00000   -1.20000
AFIX   0
C4    1   -0.184946    0.067509    0.901745    11.00000    0.01630    0.02315 =
         0.04498   -0.00413   -0.00868    0.00079
AFIX  43
H4    2   -0.298970    0.076032    0.887994    11.00000   -1.20000
AFIX   0
C10   1   -0.038456    0.045446    0.868732    11.00000    0.02675    0.01711 =
         0.03005    0.00005   -0.00696   -0.00115
C11   1    0.280838   -0.047722    0.961516    11.00000    0.01722    0.02217 =
         0.02175    0.00427    0.00337    0.00293
C3    1   -0.168618    0.076516    0.950347    11.00000    0.01416    0.02405 =
         0.04055   -0.00316    0.00297    0.00010
AFIX  43
H3    2   -0.270578    0.087737    0.969917    11.00000   -1.20000
AFIX   0
C23   1    0.465699    0.330065    0.859633    11.00000    0.02210    0.02454 =
         0.02649    0.00117    0.00446   -0.00185
AFIX  43
H23   2    0.513368    0.351160    0.890683    11.00000   -1.20000
AFIX   0
C21   1    0.083861    0.578428    0.862286    11.00000    0.02646    0.02387 =
         0.02999    0.00661    0.00964    0.00179
AFIX  43
H21   2    0.198213    0.584265    0.848531    11.00000   -1.20000
AFIX   0
C5    1   -0.065740    0.029121    0.818169    11.00000    0.04384    0.02608 =
         0.03275   -0.00057   -0.01489   -0.00322
AFIX  43
H5    2   -0.181215    0.035849    0.805228    11.00000   -1.20000
AFIX   0
C6    1    0.071889    0.003643    0.787296    11.00000    0.06523    0.02918 =
         0.02370   -0.00325   -0.00707   -0.00837
AFIX  43
H6    2    0.051487   -0.006618    0.753235    11.00000   -1.20000
AFIX   0
C12   1    0.278714   -0.262915    0.981287    11.00000    0.03339    0.02163 =
         0.04847    0.01242    0.00428    0.00681
AFIX 137
H12   2    0.371564   -0.284089    0.957862    11.00000   -1.50000
H12A  2    0.195864   -0.332703    0.983800    11.00000   -1.50000
H12B  2    0.331053   -0.246744    1.013436    11.00000   -1.50000
AFIX   0
C7    1    0.241227   -0.007137    0.805923    11.00000    0.05144    0.02395 =
         0.02848   -0.00311    0.01015   -0.00111
AFIX  43
H7    2    0.336659   -0.025260    0.784665    11.00000   -1.20000

AFIX   0
HKLF 4 1 1 0 0 0 1 0 0 0 1

REM  _20171120-2
REM R1 =  0.0259 for    4793 Fo > 4sig(Fo)  and  0.0275 for all    4973 data
REM    294 parameters refined using      0 restraints

END

WGHT      0.0401      0.3832

REM Highest difference peak  0.258,  deepest hole -0.248,  1-sigma level  0.048
Q1    1   0.1469  0.0423  0.9140  11.00000  0.05    0.26
Q2    1   0.2253  0.3501  0.8738  11.00000  0.05    0.23
Q3    1   0.2015  0.0237  0.8716  11.00000  0.05    0.23
Q4    1   0.0990  0.4186  0.8900  11.00000  0.05    0.21
Q5    1   0.2456  0.3170  0.8319  11.00000  0.05    0.20
Q6    1   0.1888  0.3403  0.9153  11.00000  0.05    0.20
Q7    1   0.3707  0.3227  0.8574  11.00000  0.05    0.20
Q8    1   0.1374  0.3091  0.9072  11.00000  0.05    0.19
Q9    1   0.0862  0.0672  0.9561  11.00000  0.05    0.19
Q10   1  -0.0841  0.0699  0.9592  11.00000  0.05    0.19
Q11   1  -0.3408  0.8004  0.9034  11.00000  0.05    0.19
Q12   1   0.0527  0.0718  0.8765  11.00000  0.05    0.18
Q13   1   0.0620  0.5261  0.8757  11.00000  0.05    0.18
Q14   1  -0.1692  0.0408  0.9293  11.00000  0.05    0.17
Q15   1   0.5123  0.3099  0.8400  11.00000  0.05    0.16
Q16   1   0.2123  0.6095  0.8699  11.00000  0.05    0.16
Q17   1   0.2263  0.0045  0.9503  11.00000  0.05    0.16
Q18   1  -0.3226  0.7785  0.7996  11.00000  0.05    0.16
Q19   1   0.2511  0.0043  0.8307  11.00000  0.05    0.16
Q20   1   0.5375  0.2878  0.8000  11.00000  0.05    0.16
Q21   1  -0.0525  0.0306  0.8428  11.00000  0.05    0.15
Q22   1   0.1541 -0.2994  1.0365  11.00000  0.05    0.15
Q23   1   0.0574  0.0031  0.8785  11.00000  0.05    0.15
Q24   1  -0.2989  0.8639  0.9432  11.00000  0.05    0.14
Q25   1  -0.1645  0.0901  0.9307  11.00000  0.05    0.14
;
_shelx_res_checksum              33127
####################################################################### 
# 
# This file contains crystal structure data downloaded from the 
# Cambridge Structural Database (CSD) hosted by the Cambridge 
# Crystallographic Data Centre (CCDC).
# 
# Full information about CCDC data access policies and citation 
# guidelines are available at http://www.ccdc.cam.ac.uk/access/V1 
# 
# Audit and citation data items may have been added by the CCDC. 
# Please retain this information to preserve the provenance of 
# this file and to allow appropriate attribution of the data. 
# 
#######################################################################

data_20180131-1
_database_code_depnum_ccdc_archive 'CCDC 1865510'
_audit_update_record             
;
2018-09-03 deposited with the CCDC.
2019-01-10 downloaded from the CCDC.
;

#==============================================================================
# CHEMICAL DATA

_chemical_formula_sum            'C50 H64 Cu F6 N4 O8 S2'
_chemical_formula_moiety         'C50 H64 Cu F6 N4 O8 S2'
_chemical_formula_weight         1090.73
_chemical_melting_point          ?
_chemical_absolute_configuration 'CHOOSE rm ad rmad syn or unk'

#==============================================================================
# CRYSTAL DATA
_space_group_crystal_system      orthorhombic
_space_group_name_H-M_alt        'P 21 21 21'
_space_group_name_Hall           'P 2ac 2ab'
_space_group_IT_number           19
loop_
_space_group_symop_id
_space_group_symop_operation_xyz
1 +X,+Y,+Z
2 1/2-X,-Y,1/2+Z
3 1/2+X,1/2-Y,-Z
4 -X,1/2+Y,1/2-Z
#------------------------------------------------------------------------------
_cell_length_a                   14.293(3)
_cell_length_b                   16.823(3)
_cell_length_c                   21.700(5)
_cell_angle_alpha                90.0000
_cell_angle_beta                 90.0000
_cell_angle_gamma                90.0000
_cell_volume                     5217.8(19)
_cell_formula_units_Z            4
_cell_measurement_reflns_used    4075
_cell_measurement_theta_min      3.10
_cell_measurement_theta_max      24.10
_cell_measurement_temperature    123
#------------------------------------------------------------------------------
_exptl_crystal_description       prism
_exptl_crystal_colour            blue
_exptl_crystal_size_max          0.050
_exptl_crystal_size_mid          0.050
_exptl_crystal_size_min          0.050
_exptl_crystal_density_diffrn    1.388
_exptl_crystal_density_meas      ?
_exptl_crystal_density_method    'not measured'
_exptl_crystal_F_000             2284.00
_exptl_absorpt_coefficient_mu    0.575
_exptl_absorpt_correction_type   multi-scan
_exptl_absorpt_process_details   'REQAB (Rigaku, 1998)'
_exptl_absorpt_correction_T_min  0.866
_exptl_absorpt_correction_T_max  0.972

#==============================================================================
# EXPERIMENTAL DATA

_diffrn_ambient_temperature      123
_diffrn_radiation_type           'Mo K\a'
_diffrn_radiation_wavelength     0.71075
_diffrn_measurement_device_type  'Rigaku XtaLAB P200'
_diffrn_measurement_method       \w
_diffrn_detector_area_resol_mean 5.814
_diffrn_reflns_number            44913
_diffrn_reflns_av_R_equivalents  0.1746
_diffrn_reflns_theta_max         27.536
_diffrn_reflns_theta_min         3.064
_diffrn_reflns_theta_full        25.242
_diffrn_measured_fraction_theta_max 0.995
_diffrn_measured_fraction_theta_full 0.996
_diffrn_reflns_Laue_measured_fraction_max 0.995
_diffrn_reflns_Laue_measured_fraction_full 0.996
_diffrn_reflns_point_group_measured_fraction_max 0.992
_diffrn_reflns_point_group_measured_fraction_full 0.996
_diffrn_reflns_limit_h_min       -18
_diffrn_reflns_limit_h_max       18
_diffrn_reflns_limit_k_min       -21
_diffrn_reflns_limit_k_max       20
_diffrn_reflns_limit_l_min       -21
_diffrn_reflns_limit_l_max       28
_diffrn_standards_number         0
_diffrn_standards_interval_count .
_diffrn_standards_decay_%        ?
_reflns_number_total             11938
_reflns_number_gt                6782
_reflns_threshold_expression     F^2^>2.0\s(F^2^)
_reflns_Friedel_coverage         0.815
_reflns_Friedel_fraction_max     0.987
_reflns_Friedel_fraction_full    0.996

#==============================================================================
# REFINEMENT DATA

_refine_special_details          
;
    Refinement was performed using all reflections. The weighted 
    R-factor (wR) and goodness of fit (S) are based on F^2^.
    R-factor (gt) are based on F. The threshold expression of
    F^2^ > 2.0 sigma(F^2^) is used only for calculating R-factor (gt).
;
_refine_ls_structure_factor_coef Fsqd
_refine_ls_R_factor_all          0.1782
_refine_ls_R_factor_gt           0.0834
_refine_ls_wR_factor_ref         0.1397
_refine_ls_wR_factor_gt          0.1116
_refine_ls_number_restraints     0
_refine_ls_hydrogen_treatment    mixed
_refine_ls_number_reflns         11938
_refine_ls_number_parameters     648
_refine_ls_goodness_of_fit_ref   1.107
_refine_ls_weighting_scheme      calc
_refine_ls_weighting_details     
'w = 1/[\s^2^(Fo^2^)+7.2365P] where P=(Fo^2^+2Fc^2^)/3'
_atom_sites_solution_hydrogens   geom
_atom_sites_solution_primary     direct
_atom_sites_solution_secondary   difmap
_refine_ls_shift/su_max          0.000
_refine_diff_density_max         0.42
_refine_diff_density_min         -0.45
_refine_ls_extinction_method     none
_refine_ls_extinction_coef       ?
_refine_ls_abs_structure_details 
;
 Flack x determined using 1904 quotients [(I+)-(I-)]/[(I+)+(I-)]
 (Parsons, Flack and Wagner, Acta Cryst. B69 (2013) 249-259).
;
_refine_ls_abs_structure_Flack   -0.001(14)

loop_
_atom_type_symbol
_atom_type_description
_atom_type_scat_dispersion_real
_atom_type_scat_dispersion_imag
_atom_type_scat_source
C C 0.0033 0.0016
;
International Tables for Crystallography
(Vol. C, Tables 4.2.6.8 and 6.1.1.4)
;
H H 0.0000 0.0000
;
International Tables for Crystallography
(Vol. C, Table 6.1.1.4)
;
Cu Cu 0.3201 1.2651
;
International Tables for Crystallography
(Vol. C, Tables 4.2.6.8 and 6.1.1.4)
;
F F 0.0171 0.0103
;
International Tables for Crystallography
(Vol. C, Tables 4.2.6.8 and 6.1.1.4)
;
N N 0.0061 0.0033
;
International Tables for Crystallography
(Vol. C, Tables 4.2.6.8 and 6.1.1.4)
;
O O 0.0106 0.0060
;
International Tables for Crystallography
(Vol. C, Tables 4.2.6.8 and 6.1.1.4)
;
S S 0.1246 0.1234
;
International Tables for Crystallography
(Vol. C, Tables 4.2.6.8 and 6.1.1.4)
;

#==============================================================================
# ATOMIC COORDINATES AND THERMAL PARAMETERS

loop_
_atom_site_label
_atom_site_type_symbol
_atom_site_fract_x
_atom_site_fract_y
_atom_site_fract_z
_atom_site_U_iso_or_equiv
_atom_site_adp_type
_atom_site_occupancy
_atom_site_site_symmetry_order
_atom_site_calc_flag
_atom_site_refinement_flags_posn
_atom_site_refinement_flags_adp
_atom_site_refinement_flags_occupancy
_atom_site_disorder_assembly
_atom_site_disorder_group
CU1 Cu 0.37906(7) 0.52151(5) 0.56924(4) 0.0202(2) Uani 1 1 d . . . . .
S1 S 0.60720(15) 0.15140(12) 0.50524(10) 0.0263(5) Uani 1 1 d . . . . .
S2 S 0.00650(19) 0.81992(14) 0.61969(12) 0.0375(6) Uani 1 1 d . . . . .
F4 F 0.4245(3) 0.1680(3) 0.4980(2) 0.0380(13) Uani 1 1 d . . . . .
F5 F 0.4892(4) 0.1258(3) 0.4150(2) 0.0418(14) Uani 1 1 d . . . . .
F7 F 0.4720(3) 0.0469(3) 0.4924(3) 0.0498(15) Uani 1 1 d . . . . .
F19 F -0.0268(5) 0.9532(4) 0.6772(3) 0.087(2) Uani 1 1 d . . . . .
F22 F 0.1110(5) 0.9069(4) 0.6910(3) 0.094(2) Uani 1 1 d . . . . .
F24 F 0.0775(5) 0.9615(4) 0.6062(3) 0.088(2) Uani 1 1 d . . . . .
O6 O 0.5006(4) 0.4946(3) 0.5354(2) 0.0267(14) Uani 1 1 d . . . . .
O8 O 0.6689(4) 0.0933(3) 0.4779(3) 0.0294(15) Uani 1 1 d . . . . .
O9 O 0.6172(4) 0.2304(3) 0.4797(3) 0.0383(16) Uani 1 1 d . . . . .
O11 O 0.5976(4) 0.1479(3) 0.5711(3) 0.0401(16) Uani 1 1 d . . . . .
O15 O 0.0901(5) 0.7890(4) 0.5909(3) 0.051(2) Uani 1 1 d . . . . .
O17 O -0.0635(5) 0.8427(5) 0.5773(3) 0.067(2) Uani 1 1 d . . . . .
O34 O -0.0242(6) 0.7777(4) 0.6736(4) 0.078(3) Uani 1 1 d . . . . .
O71 O 0.2632(4) 0.5420(3) 0.6124(2) 0.0202(13) Uani 1 1 d . . . . .
N3 N 0.3722(5) 0.6390(4) 0.5485(3) 0.0208(16) Uani 1 1 d . . . . .
N12 N 0.1572(4) 0.6392(4) 0.6268(3) 0.0212(16) Uani 1 1 d . . . . .
H12 H 0.135048 0.685541 0.614820 0.025 Uiso 1 1 calc R U . . .
N13 N 0.3634(5) 0.4022(3) 0.5738(3) 0.0174(15) Uani 1 1 d . . . . .
N14 N 0.5906(4) 0.3890(4) 0.5112(3) 0.0255(18) Uani 1 1 d . . . . .
H14 H 0.591742 0.338042 0.502214 0.031 Uiso 1 1 calc R U . . .
C16 C 0.2272(6) 0.6075(5) 0.5961(4) 0.0189(19) Uani 1 1 d . . . . .
C18 C 0.3944(6) 0.3680(4) 0.6352(3) 0.0173(18) Uani 1 1 d . . . . .
H18 H 0.462372 0.355900 0.629732 0.021 Uiso 1 1 calc R U . . .
C20 C 0.2673(5) 0.6487(4) 0.5414(4) 0.0205(19) Uani 1 1 d . . . . .
H20 H 0.249724 0.706287 0.541523 0.025 Uiso 1 1 calc R U . . .
C21 C 0.4225(5) 0.3706(5) 0.5220(4) 0.0183(19) Uani 1 1 d . . . . .
H21 H 0.439099 0.313766 0.529975 0.022 Uiso 1 1 calc R U . . .
C23 C 0.3479(6) 0.2870(5) 0.6460(3) 0.021(2) Uani 1 1 d . . . . .
C25 C 0.3909(6) 0.4301(4) 0.6864(3) 0.0225(19) Uani 1 1 d . . . . .
C26 C 0.4067(6) 0.6921(4) 0.5994(4) 0.024(2) Uani 1 1 d . . . . .
H26 H 0.377287 0.673402 0.638630 0.029 Uiso 1 1 calc R U . . .
C27 C 0.3727(6) 0.3779(5) 0.4601(3) 0.028(2) Uani 1 1 d . . . . .
H27A H 0.312843 0.348488 0.462360 0.034 Uiso 1 1 calc R U . . .
H27B H 0.357684 0.434612 0.452854 0.034 Uiso 1 1 calc R U . . .
C28 C 0.2357(5) 0.6089(4) 0.4818(3) 0.0197(19) Uani 1 1 d . . . . .
H28A H 0.254249 0.552237 0.482856 0.024 Uiso 1 1 calc R U . . .
H28B H 0.268508 0.634178 0.446701 0.024 Uiso 1 1 calc R U . . .
C29 C 0.4026(6) 0.2187(5) 0.6382(4) 0.024(2) Uani 1 1 d . . . . .
H29 H 0.466534 0.223176 0.626654 0.028 Uiso 1 1 calc R U . . .
C30 C 0.3189(6) 0.4440(5) 0.7285(4) 0.022(2) Uani 1 1 d . . . . .
C31 C 0.3817(6) 0.7799(4) 0.5917(4) 0.0220(18) Uani 1 1 d . . . . .
C32 C 0.6795(6) 0.4320(5) 0.5116(4) 0.031(2) Uani 1 1 d . . . . .
H32A H 0.670213 0.485192 0.493127 0.037 Uiso 1 1 calc R U . . .
H32B H 0.725341 0.402930 0.485888 0.037 Uiso 1 1 calc R U . . .
C33 C 0.2542(6) 0.2811(5) 0.6617(4) 0.023(2) Uani 1 1 d . . . . .
C35 C 0.3633(7) 0.1450(5) 0.6473(4) 0.032(2) Uani 1 1 d . . . . .
H35 H 0.400862 0.098700 0.643474 0.039 Uiso 1 1 calc R U . . .
C36 C 0.5097(6) 0.4213(5) 0.5233(3) 0.0197(19) Uani 1 1 d . . . . .
C37 C 0.4932(6) 0.1211(5) 0.4762(4) 0.028(2) Uani 1 1 d . . . . .
C38 C 0.1147(7) 0.5999(5) 0.6802(4) 0.033(2) Uani 1 1 d . . . . .
H38A H 0.083202 0.640451 0.706003 0.039 Uiso 1 1 calc R U . . .
H38B H 0.164754 0.575352 0.705353 0.039 Uiso 1 1 calc R U . . .
C39 C 0.1295(6) 0.6143(5) 0.4709(4) 0.025(2) Uani 1 1 d . . . . .
H39A H 0.096153 0.586490 0.504599 0.030 Uiso 1 1 calc R U . . .
H39B H 0.109904 0.670719 0.471277 0.030 Uiso 1 1 calc R U . . .
C40 C 0.3761(6) 0.8167(5) 0.5342(4) 0.028(2) Uani 1 1 d . . . . .
H40 H 0.387357 0.787033 0.497754 0.033 Uiso 1 1 calc R U . . .
C41 C 0.5123(6) 0.6897(4) 0.6084(4) 0.025(2) Uani 1 1 d . . . . .
C42 C 0.1039(7) 0.5771(5) 0.4098(4) 0.034(2) Uani 1 1 d . . . . .
H42A H 0.036116 0.580976 0.403601 0.041 Uiso 1 1 calc R U . . .
H42B H 0.136291 0.605138 0.376503 0.041 Uiso 1 1 calc R U . . .
H42C H 0.122562 0.521045 0.409772 0.041 Uiso 1 1 calc R U . . .
C43 C 0.3701(6) 0.8232(5) 0.6449(4) 0.029(2) Uani 1 1 d . . . . .
C44 C 0.1959(6) 0.3531(5) 0.6739(4) 0.028(2) Uani 1 1 d . . . . .
H44A H 0.129752 0.336828 0.679085 0.034 Uiso 1 1 calc R U . . .
H44B H 0.199414 0.389163 0.637978 0.034 Uiso 1 1 calc R U . . .
C45 C 0.4278(7) 0.3473(6) 0.4061(4) 0.036(2) Uani 1 1 d . . . . .
H45A H 0.447144 0.291874 0.414595 0.043 Uiso 1 1 calc R U . . .
H45B H 0.485259 0.379651 0.401549 0.043 Uiso 1 1 calc R U . . .
C46 C 0.4707(6) 0.4779(5) 0.6900(4) 0.029(2) Uani 1 1 d . . . . .
H46 H 0.519822 0.468711 0.661369 0.035 Uiso 1 1 calc R U . . .
C47 C 0.3306(7) 0.5048(5) 0.7711(4) 0.034(2) Uani 1 1 d . . . . .
H47 H 0.281758 0.514626 0.799727 0.041 Uiso 1 1 calc R U . . .
C48 C 0.5723(6) 0.6628(5) 0.5639(5) 0.036(2) Uani 1 1 d . . . . .
H48 H 0.547300 0.641149 0.527024 0.043 Uiso 1 1 calc R U . . .
C49 C 0.4821(7) 0.5376(5) 0.7328(4) 0.038(2) Uani 1 1 d . . . . .
H49 H 0.537973 0.568082 0.734076 0.045 Uiso 1 1 calc R U . . .
C50 C 0.2277(7) 0.3976(5) 0.7314(4) 0.033(2) Uani 1 1 d . . . . .
H50A H 0.177447 0.435326 0.742959 0.040 Uiso 1 1 calc R U . . .
H50B H 0.233086 0.358544 0.765353 0.040 Uiso 1 1 calc R U . . .
C51 C 0.3542(6) 0.8969(5) 0.5305(5) 0.036(3) Uani 1 1 d . . . . .
H51 H 0.348660 0.921894 0.491433 0.043 Uiso 1 1 calc R U . . .
C52 C 0.3890(8) 0.7858(5) 0.7059(4) 0.043(3) Uani 1 1 d . . . . .
H52A H 0.347602 0.738990 0.710647 0.052 Uiso 1 1 calc R U . . .
H52B H 0.372637 0.824193 0.738729 0.052 Uiso 1 1 calc R U . . .
C53 C 0.5476(6) 0.7235(5) 0.6629(5) 0.035(3) Uani 1 1 d . . . . .
C54 C 0.2152(7) 0.2050(5) 0.6683(4) 0.037(2) Uani 1 1 d . . . . .
H54 H 0.150485 0.199399 0.677286 0.044 Uiso 1 1 calc R U . . .
C55 C 0.3487(6) 0.9048(5) 0.6401(5) 0.040(3) Uani 1 1 d . . . . .
H55 H 0.339917 0.935600 0.676316 0.048 Uiso 1 1 calc R U . . .
C56 C 0.0446(6) 0.5369(6) 0.6627(5) 0.044(3) Uani 1 1 d . . . . .
H56A H 0.068614 0.507674 0.626358 0.053 Uiso 1 1 calc R U . . .
H56B H 0.039314 0.498449 0.697059 0.053 Uiso 1 1 calc R U . . .
C57 C 0.2711(7) 0.1379(5) 0.6617(4) 0.040(3) Uani 1 1 d . . . . .
H57 H 0.244599 0.086575 0.667337 0.048 Uiso 1 1 calc R U . . .
C58 C 0.7318(7) 0.3646(6) 0.6111(5) 0.046(3) Uani 1 1 d . . . . .
H58A H 0.670136 0.338891 0.616975 0.056 Uiso 1 1 calc R U . . .
H58B H 0.771366 0.327982 0.586660 0.056 Uiso 1 1 calc R U . . .
C59 C -0.0492(7) 0.5677(6) 0.6482(5) 0.055(3) Uani 1 1 d . . . . .
H59A H -0.084504 0.526615 0.625271 0.066 Uiso 1 1 calc R U . . .
H59B H -0.042986 0.614794 0.621228 0.066 Uiso 1 1 calc R U . . .
C60 C 0.4100(7) 0.5519(5) 0.7738(4) 0.040(3) Uani 1 1 d . . . . .
H60 H 0.414760 0.593395 0.803308 0.048 Uiso 1 1 calc R U . . .
C61 C 0.7186(6) 0.4416(5) 0.5753(5) 0.043(3) Uani 1 1 d . . . . .
H61A H 0.676309 0.476649 0.599114 0.051 Uiso 1 1 calc R U . . .
H61B H 0.779899 0.468707 0.572257 0.051 Uiso 1 1 calc R U . . .
C62 C 0.3406(6) 0.9398(5) 0.5831(5) 0.038(3) Uani 1 1 d . . . . .
H62 H 0.325299 0.994661 0.580353 0.045 Uiso 1 1 calc R U . . .
C63 C -0.1043(8) 0.5908(6) 0.7060(5) 0.063(3) Uani 1 1 d . . . . .
H63A H -0.166019 0.610863 0.694017 0.075 Uiso 1 1 calc R U . . .
H63B H -0.111814 0.544073 0.732527 0.075 Uiso 1 1 calc R U . . .
H63C H -0.070291 0.632263 0.728483 0.075 Uiso 1 1 calc R U . . .
C64 C 0.4894(8) 0.7595(6) 0.7149(4) 0.051(3) Uani 1 1 d . . . . .
H64A H 0.489261 0.720318 0.748884 0.061 Uiso 1 1 calc R U . . .
H64B H 0.524338 0.806487 0.729998 0.061 Uiso 1 1 calc R U . . .
C65 C 0.7038(7) 0.6993(7) 0.6226(8) 0.071(4) Uani 1 1 d . . . . .
H65 H 0.769666 0.704283 0.627305 0.085 Uiso 1 1 calc R U . . .
C66 C 0.6442(8) 0.7259(6) 0.6685(6) 0.061(4) Uani 1 1 d . . . . .
H66 H 0.670504 0.746536 0.705417 0.073 Uiso 1 1 calc R U . . .
C67 C 0.0453(9) 0.9149(7) 0.6511(6) 0.055(3) Uani 1 1 d . . . . .
C68 C 0.6678(7) 0.6664(6) 0.5711(7) 0.056(3) Uani 1 1 d . . . . .
H68 H 0.707975 0.645840 0.540084 0.067 Uiso 1 1 calc R U . . .
C69 C 0.7765(8) 0.3774(7) 0.6730(5) 0.064(3) Uani 1 1 d . . . . .
H69A H 0.783392 0.326258 0.694119 0.077 Uiso 1 1 calc R U . . .
H69B H 0.838217 0.401777 0.667527 0.077 Uiso 1 1 calc R U . . .
H69C H 0.736963 0.412688 0.697849 0.077 Uiso 1 1 calc R U . . .
C70 C 0.3740(9) 0.3494(7) 0.3464(4) 0.063(3) Uani 1 1 d . . . . .
H70A H 0.413403 0.328807 0.313023 0.075 Uiso 1 1 calc R U . . .
H70B H 0.317743 0.316457 0.350133 0.075 Uiso 1 1 calc R U . . .
H70C H 0.355885 0.404295 0.337078 0.075 Uiso 1 1 calc R U . . .
H10 H 0.393(5) 0.651(4) 0.514(3) 0.00(2) Uiso 1 1 d . . . . .
H72 H 0.305(6) 0.393(4) 0.564(4) 0.02(2) Uiso 1 1 d . . . . .

loop_
_atom_site_aniso_label
_atom_site_aniso_U_11
_atom_site_aniso_U_22
_atom_site_aniso_U_33
_atom_site_aniso_U_23
_atom_site_aniso_U_13
_atom_site_aniso_U_12
CU1 0.0197(5) 0.0141(5) 0.0268(5) 0.0008(5) 0.0021(5) 0.0028(5)
S1 0.0232(12) 0.0252(12) 0.0304(13) -0.0015(10) 0.0018(11) 0.0028(10)
S2 0.0394(16) 0.0297(13) 0.0435(16) -0.0051(12) -0.0131(14) 0.0063(12)
F4 0.024(3) 0.046(3) 0.044(3) -0.010(3) 0.000(3) 0.007(2)
F5 0.038(3) 0.053(3) 0.034(3) -0.014(3) -0.001(3) 0.003(3)
F7 0.040(3) 0.031(3) 0.078(4) 0.011(3) -0.004(3) -0.010(2)
F19 0.097(6) 0.076(5) 0.088(5) -0.037(4) 0.038(4) 0.006(4)
F22 0.077(5) 0.117(6) 0.088(5) -0.032(4) -0.044(5) -0.008(5)
F24 0.112(6) 0.049(4) 0.101(5) 0.007(4) 0.039(5) -0.015(4)
O6 0.023(3) 0.019(3) 0.037(3) -0.003(3) 0.006(3) 0.004(3)
O8 0.025(3) 0.024(3) 0.039(4) 0.000(3) 0.008(3) 0.009(3)
O9 0.037(4) 0.019(3) 0.058(4) 0.001(3) 0.010(4) -0.002(3)
O11 0.027(4) 0.064(4) 0.029(3) -0.004(3) -0.002(3) 0.009(3)
O15 0.048(5) 0.043(4) 0.062(5) -0.012(3) -0.008(4) 0.026(3)
O17 0.049(5) 0.103(6) 0.049(5) -0.019(5) -0.021(4) 0.025(4)
O34 0.093(7) 0.054(5) 0.086(6) 0.028(5) 0.017(5) -0.016(5)
O71 0.024(3) 0.017(3) 0.019(3) 0.001(2) 0.004(3) 0.006(2)
N3 0.021(4) 0.021(4) 0.020(4) 0.003(3) -0.003(4) -0.001(3)
N12 0.020(4) 0.017(4) 0.027(4) -0.005(3) -0.002(3) 0.005(3)
N13 0.011(4) 0.016(3) 0.025(4) 0.000(3) 0.003(4) 0.001(3)
N14 0.018(4) 0.020(4) 0.039(5) -0.005(3) 0.006(3) 0.005(3)
C16 0.020(5) 0.019(5) 0.017(5) -0.010(4) -0.012(4) 0.004(4)
C18 0.012(4) 0.019(4) 0.020(4) -0.001(3) -0.001(4) -0.001(4)
C20 0.019(4) 0.013(4) 0.030(5) 0.001(4) -0.004(4) 0.005(4)
C21 0.011(4) 0.019(4) 0.025(5) 0.006(4) -0.001(4) 0.001(3)
C23 0.025(5) 0.027(5) 0.012(4) 0.006(4) -0.001(4) 0.007(4)
C25 0.032(5) 0.019(4) 0.017(4) 0.005(3) -0.005(4) 0.006(4)
C26 0.024(5) 0.023(5) 0.025(5) -0.004(4) -0.009(4) 0.004(4)
C27 0.025(5) 0.035(5) 0.025(5) 0.008(4) 0.002(4) 0.008(4)
C28 0.028(5) 0.014(4) 0.016(5) 0.002(3) -0.001(4) 0.001(4)
C29 0.022(5) 0.023(5) 0.025(5) -0.001(4) -0.006(4) 0.005(4)
C30 0.035(5) 0.023(5) 0.010(4) 0.003(4) -0.002(4) 0.007(4)
C31 0.018(4) 0.017(4) 0.031(5) -0.002(4) -0.004(4) 0.002(4)
C32 0.021(5) 0.033(5) 0.038(6) 0.005(4) 0.005(5) -0.001(4)
C33 0.027(5) 0.025(5) 0.016(5) 0.005(4) -0.001(4) -0.005(4)
C35 0.048(7) 0.020(5) 0.029(5) 0.007(4) -0.007(5) 0.003(5)
C36 0.026(5) 0.015(5) 0.018(5) 0.001(3) 0.000(4) 0.008(4)
C37 0.018(5) 0.024(5) 0.041(6) -0.007(4) 0.005(4) 0.001(4)
C38 0.027(5) 0.043(6) 0.028(5) -0.003(4) 0.003(5) 0.007(5)
C39 0.016(5) 0.029(5) 0.030(5) 0.000(4) -0.007(4) 0.003(4)
C40 0.016(4) 0.036(5) 0.031(5) -0.009(4) 0.000(5) 0.001(4)
C41 0.021(5) 0.014(4) 0.039(6) 0.005(4) -0.011(5) 0.002(4)
C42 0.033(6) 0.034(5) 0.036(6) -0.002(4) -0.013(5) 0.000(5)
C43 0.029(5) 0.028(5) 0.030(5) -0.001(4) 0.005(5) 0.005(4)
C44 0.023(5) 0.035(5) 0.026(5) 0.010(4) 0.003(4) -0.003(4)
C45 0.044(6) 0.044(6) 0.019(5) 0.002(4) 0.006(5) 0.014(5)
C46 0.037(6) 0.022(5) 0.028(5) 0.000(4) 0.000(4) -0.001(5)
C47 0.049(6) 0.039(6) 0.014(5) -0.004(4) 0.000(4) 0.018(5)
C48 0.036(6) 0.018(5) 0.054(7) 0.007(5) 0.005(6) 0.001(4)
C49 0.047(6) 0.030(6) 0.036(6) 0.001(5) -0.013(5) -0.003(5)
C50 0.040(6) 0.035(6) 0.025(5) 0.010(4) 0.008(5) 0.013(5)
C51 0.043(7) 0.017(5) 0.047(6) 0.007(5) -0.018(5) -0.008(4)
C52 0.054(7) 0.037(6) 0.038(6) -0.009(4) 0.011(6) -0.008(6)
C53 0.031(6) 0.021(5) 0.054(7) 0.008(5) -0.023(5) -0.005(4)
C54 0.043(6) 0.031(6) 0.037(6) 0.006(5) 0.002(5) -0.012(5)
C55 0.039(6) 0.030(6) 0.050(7) -0.016(5) 0.005(5) 0.005(4)
C56 0.038(6) 0.046(7) 0.048(6) -0.008(5) 0.013(5) 0.005(5)
C57 0.052(7) 0.022(5) 0.047(7) 0.008(5) -0.002(6) -0.014(5)
C58 0.034(6) 0.064(7) 0.041(6) 0.008(6) -0.010(5) -0.003(5)
C59 0.050(7) 0.041(6) 0.073(8) -0.004(6) -0.010(6) 0.011(5)
C60 0.059(8) 0.025(5) 0.036(6) -0.015(4) -0.013(5) 0.004(5)
C61 0.021(5) 0.047(6) 0.060(7) 0.006(6) 0.010(5) -0.011(4)
C62 0.030(5) 0.016(5) 0.068(8) -0.004(5) -0.012(5) 0.002(4)
C63 0.042(7) 0.060(7) 0.086(9) 0.008(6) 0.030(7) 0.009(6)
C64 0.076(9) 0.037(6) 0.039(7) -0.003(5) -0.011(6) 0.000(6)
C65 0.012(6) 0.047(8) 0.153(15) 0.021(9) -0.011(8) -0.006(5)
C66 0.039(8) 0.046(7) 0.098(10) 0.013(7) -0.045(7) -0.012(6)
C67 0.061(8) 0.056(8) 0.047(8) -0.008(6) 0.014(7) 0.003(6)
C68 0.030(6) 0.034(6) 0.104(10) 0.007(7) 0.012(8) -0.001(5)
C69 0.042(7) 0.094(9) 0.056(8) 0.018(7) 0.006(6) -0.014(6)
C70 0.072(8) 0.077(8) 0.039(6) -0.009(6) 0.001(7) 0.017(8)

#==============================================================================
_computing_data_collection       'CrystalClear-SM Expert 2.1 b29 (Rigaku, 2013)'
_computing_cell_refinement       'CrystalClear-SM Expert 2.1 b29'
_computing_data_reduction        'CrystalClear-SM Expert 2.1 b29'
_computing_structure_solution    'SHELXT Version 2014/5 (Sheldrick, 2014)'
_computing_structure_refinement  'SHELXL Version 2016/4 (Sheldrick, 2008)'
_computing_publication_material  'CrystalStructure 4.2.2 (Rigaku, 2016)'
_computing_molecular_graphics    'CrystalStructure 4.2.2'

#==============================================================================
# MOLECULAR GEOMETRY

_geom_special_details            
;
 All esds (except the esd in the dihedral angle between two l.s. planes)
 are estimated using the full covariance matrix.  The cell esds are taken
 into account individually in the estimation of esds in distances, angles
 and torsion angles; correlations between esds in cell parameters are only
 used when they are defined by crystal symmetry.  An approximate (isotropic)
 treatment of cell esds is used for estimating esds involving l.s. planes.
;

loop_
_geom_bond_atom_site_label_1
_geom_bond_atom_site_label_2
_geom_bond_distance
_geom_bond_site_symmetry_2
_geom_bond_publ_flag
CU1 O71 1.934(5) . ?
CU1 O6 1.940(5) . ?
CU1 N13 2.022(6) . ?
CU1 N3 2.029(6) . ?
S1 O11 1.437(6) . ?
S1 O8 1.444(5) . ?
S1 O9 1.447(6) . ?
S1 C37 1.820(9) . ?
S2 O17 1.411(7) . ?
S2 O34 1.437(7) . ?
S2 O15 1.445(7) . ?
S2 C67 1.824(12) . ?
F4 C37 1.346(9) . ?
F5 C37 1.331(9) . ?
F7 C37 1.331(9) . ?
F19 C67 1.342(12) . ?
F22 C67 1.284(12) . ?
F24 C67 1.332(12) . ?
O6 C36 1.267(8) . ?
O71 C16 1.267(9) . ?
N3 C26 1.504(10) . ?
N3 C20 1.516(10) . ?
N3 H10 0.83(7) . ?
N12 C16 1.314(9) . ?
N12 C38 1.466(10) . ?
N12 H12 0.8800 . ?
N13 C21 1.505(10) . ?
N13 C18 1.516(10) . ?
N13 H72 0.87(8) . ?
N14 C36 1.304(9) . ?
N14 C32 1.462(10) . ?
N14 H14 0.8800 . ?
C16 C20 1.489(11) . ?
C18 C25 1.526(10) . ?
C18 C23 1.534(10) . ?
C18 H18 1.0000 . ?
C20 C28 1.526(10) . ?
C20 H20 1.0000 . ?
C21 C36 1.511(11) . ?
C21 C27 1.524(11) . ?
C21 H21 1.0000 . ?
C23 C33 1.386(11) . ?
C23 C29 1.401(10) . ?
C25 C30 1.395(11) . ?
C25 C46 1.399(12) . ?
C26 C41 1.523(12) . ?
C26 C31 1.528(10) . ?
C26 H26 1.0000 . ?
C27 C45 1.503(11) . ?
C27 H27A 0.9900 . ?
C27 H27B 0.9900 . ?
C28 C39 1.538(11) . ?
C28 H28A 0.9900 . ?
C28 H28B 0.9900 . ?
C29 C35 1.375(11) . ?
C29 H29 0.9500 . ?
C30 C47 1.389(11) . ?
C30 C50 1.521(12) . ?
C31 C43 1.376(11) . ?
C31 C40 1.394(10) . ?
C32 C61 1.499(12) . ?
C32 H32A 0.9900 . ?
C32 H32B 0.9900 . ?
C33 C54 1.403(11) . ?
C33 C44 1.494(11) . ?
C35 C57 1.360(13) . ?
C35 H35 0.9500 . ?
C38 C56 1.508(12) . ?
C38 H38A 0.9900 . ?
C38 H38B 0.9900 . ?
C39 C42 1.511(10) . ?
C39 H39A 0.9900 . ?
C39 H39B 0.9900 . ?
C40 C51 1.387(11) . ?
C40 H40 0.9500 . ?
C41 C48 1.367(12) . ?
C41 C53 1.405(12) . ?
C42 H42A 0.9800 . ?
C42 H42B 0.9800 . ?
C42 H42C 0.9800 . ?
C43 C55 1.410(12) . ?
C43 C52 1.490(12) . ?
C44 C50 1.525(12) . ?
C44 H44A 0.9900 . ?
C44 H44B 0.9900 . ?
C45 C70 1.508(13) . ?
C45 H45A 0.9900 . ?
C45 H45B 0.9900 . ?
C46 C49 1.377(11) . ?
C46 H46 0.9500 . ?
C47 C60 1.384(12) . ?
C47 H47 0.9500 . ?
C48 C68 1.374(12) . ?
C48 H48 0.9500 . ?
C49 C60 1.383(12) . ?
C49 H49 0.9500 . ?
C50 H50A 0.9900 . ?
C50 H50B 0.9900 . ?
C51 C62 1.365(12) . ?
C51 H51 0.9500 . ?
C52 C64 1.515(14) . ?
C52 H52A 0.9900 . ?
C52 H52B 0.9900 . ?
C53 C66 1.387(13) . ?
C53 C64 1.527(13) . ?
C54 C57 1.391(12) . ?
C54 H54 0.9500 . ?
C55 C62 1.374(13) . ?
C55 H55 0.9500 . ?
C56 C59 1.471(13) . ?
C56 H56A 0.9900 . ?
C56 H56B 0.9900 . ?
C57 H57 0.9500 . ?
C58 C69 1.503(13) . ?
C58 C61 1.522(12) . ?
C58 H58A 0.9900 . ?
C58 H58B 0.9900 . ?
C59 C63 1.531(14) . ?
C59 H59A 0.9900 . ?
C59 H59B 0.9900 . ?
C60 H60 0.9500 . ?
C61 H61A 0.9900 . ?
C61 H61B 0.9900 . ?
C62 H62 0.9500 . ?
C63 H63A 0.9800 . ?
C63 H63B 0.9800 . ?
C63 H63C 0.9800 . ?
C64 H64A 0.9900 . ?
C64 H64B 0.9900 . ?
C65 C68 1.350(17) . ?
C65 C66 1.386(16) . ?
C65 H65 0.9500 . ?
C66 H66 0.9500 . ?
C68 H68 0.9500 . ?
C69 H69A 0.9800 . ?
C69 H69B 0.9800 . ?
C69 H69C 0.9800 . ?
C70 H70A 0.9800 . ?
C70 H70B 0.9800 . ?
C70 H70C 0.9800 . ?

loop_
_geom_angle_atom_site_label_1
_geom_angle_atom_site_label_2
_geom_angle_atom_site_label_3
_geom_angle
_geom_angle_site_symmetry_1
_geom_angle_site_symmetry_3
_geom_angle_publ_flag
O71 CU1 O6 172.8(2) . . ?
O71 CU1 N13 93.3(2) . . ?
O6 CU1 N13 83.5(2) . . ?
O71 CU1 N3 83.8(3) . . ?
O6 CU1 N3 100.8(3) . . ?
N13 CU1 N3 166.5(3) . . ?
O11 S1 O8 116.0(3) . . ?
O11 S1 O9 115.3(4) . . ?
O8 S1 O9 113.9(4) . . ?
O11 S1 C37 104.3(4) . . ?
O8 S1 C37 102.4(4) . . ?
O9 S1 C37 102.3(4) . . ?
O17 S2 O34 116.5(5) . . ?
O17 S2 O15 113.8(4) . . ?
O34 S2 O15 115.2(5) . . ?
O17 S2 C67 102.8(5) . . ?
O34 S2 C67 102.8(5) . . ?
O15 S2 C67 103.0(5) . . ?
C36 O6 CU1 113.4(5) . . ?
C16 O71 CU1 111.6(5) . . ?
C26 N3 C20 109.6(6) . . ?
C26 N3 CU1 113.6(5) . . ?
C20 N3 CU1 100.1(5) . . ?
C26 N3 H10 113(5) . . ?
C20 N3 H10 104(5) . . ?
CU1 N3 H10 115(5) . . ?
C16 N12 C38 122.2(7) . . ?
C16 N12 H12 118.9 . . ?
C38 N12 H12 118.9 . . ?
C21 N13 C18 111.0(6) . . ?
C21 N13 CU1 104.6(5) . . ?
C18 N13 CU1 112.8(5) . . ?
C21 N13 H72 107(5) . . ?
C18 N13 H72 114(6) . . ?
CU1 N13 H72 106(5) . . ?
C36 N14 C32 124.3(7) . . ?
C36 N14 H14 117.9 . . ?
C32 N14 H14 117.9 . . ?
O71 C16 N12 121.4(8) . . ?
O71 C16 C20 118.1(7) . . ?
N12 C16 C20 120.5(7) . . ?
N13 C18 C25 111.8(6) . . ?
N13 C18 C23 110.2(6) . . ?
C25 C18 C23 118.8(6) . . ?
N13 C18 H18 104.9 . . ?
C25 C18 H18 104.9 . . ?
C23 C18 H18 104.9 . . ?
C16 C20 N3 104.4(6) . . ?
C16 C20 C28 111.0(6) . . ?
N3 C20 C28 109.3(6) . . ?
C16 C20 H20 110.6 . . ?
N3 C20 H20 110.6 . . ?
C28 C20 H20 110.6 . . ?
N13 C21 C36 104.5(6) . . ?
N13 C21 C27 111.6(6) . . ?
C36 C21 C27 110.8(6) . . ?
N13 C21 H21 109.9 . . ?
C36 C21 H21 109.9 . . ?
C27 C21 H21 109.9 . . ?
C33 C23 C29 120.7(8) . . ?
C33 C23 C18 121.3(7) . . ?
C29 C23 C18 118.0(7) . . ?
C30 C25 C46 117.9(7) . . ?
C30 C25 C18 128.0(8) . . ?
C46 C25 C18 114.0(7) . . ?
N3 C26 C41 113.8(7) . . ?
N3 C26 C31 114.6(6) . . ?
C41 C26 C31 105.8(7) . . ?
N3 C26 H26 107.4 . . ?
C41 C26 H26 107.4 . . ?
C31 C26 H26 107.4 . . ?
C45 C27 C21 114.5(7) . . ?
C45 C27 H27A 108.6 . . ?
C21 C27 H27A 108.6 . . ?
C45 C27 H27B 108.6 . . ?
C21 C27 H27B 108.6 . . ?
H27A C27 H27B 107.6 . . ?
C20 C28 C39 113.3(6) . . ?
C20 C28 H28A 108.9 . . ?
C39 C28 H28A 108.9 . . ?
C20 C28 H28B 108.9 . . ?
C39 C28 H28B 108.9 . . ?
H28A C28 H28B 107.7 . . ?
C35 C29 C23 119.6(8) . . ?
C35 C29 H29 120.2 . . ?
C23 C29 H29 120.2 . . ?
C47 C30 C25 118.0(8) . . ?
C47 C30 C50 116.9(8) . . ?
C25 C30 C50 125.0(7) . . ?
C43 C31 C40 120.5(7) . . ?
C43 C31 C26 116.6(7) . . ?
C40 C31 C26 122.8(7) . . ?
N14 C32 C61 112.5(7) . . ?
N14 C32 H32A 109.1 . . ?
C61 C32 H32A 109.1 . . ?
N14 C32 H32B 109.1 . . ?
C61 C32 H32B 109.1 . . ?
H32A C32 H32B 107.8 . . ?
C23 C33 C54 118.3(8) . . ?
C23 C33 C44 121.6(7) . . ?
C54 C33 C44 120.0(8) . . ?
C57 C35 C29 120.6(8) . . ?
C57 C35 H35 119.7 . . ?
C29 C35 H35 119.7 . . ?
O6 C36 N14 122.5(8) . . ?
O6 C36 C21 118.0(7) . . ?
N14 C36 C21 119.5(7) . . ?
F7 C37 F5 108.1(7) . . ?
F7 C37 F4 106.9(7) . . ?
F5 C37 F4 106.5(7) . . ?
F7 C37 S1 112.0(6) . . ?
F5 C37 S1 111.5(6) . . ?
F4 C37 S1 111.5(6) . . ?
N12 C38 C56 113.1(7) . . ?
N12 C38 H38A 109.0 . . ?
C56 C38 H38A 109.0 . . ?
N12 C38 H38B 109.0 . . ?
C56 C38 H38B 109.0 . . ?
H38A C38 H38B 107.8 . . ?
C42 C39 C28 110.5(7) . . ?
C42 C39 H39A 109.6 . . ?
C28 C39 H39A 109.6 . . ?
C42 C39 H39B 109.6 . . ?
C28 C39 H39B 109.6 . . ?
H39A C39 H39B 108.1 . . ?
C51 C40 C31 119.8(8) . . ?
C51 C40 H40 120.1 . . ?
C31 C40 H40 120.1 . . ?
C48 C41 C53 120.2(8) . . ?
C48 C41 C26 122.7(8) . . ?
C53 C41 C26 116.8(8) . . ?
C39 C42 H42A 109.5 . . ?
C39 C42 H42B 109.5 . . ?
H42A C42 H42B 109.5 . . ?
C39 C42 H42C 109.5 . . ?
H42A C42 H42C 109.5 . . ?
H42B C42 H42C 109.5 . . ?
C31 C43 C55 118.7(8) . . ?
C31 C43 C52 120.0(7) . . ?
C55 C43 C52 121.1(8) . . ?
C33 C44 C50 112.2(7) . . ?
C33 C44 H44A 109.2 . . ?
C50 C44 H44A 109.2 . . ?
C33 C44 H44B 109.2 . . ?
C50 C44 H44B 109.2 . . ?
H44A C44 H44B 107.9 . . ?
C27 C45 C70 113.3(8) . . ?
C27 C45 H45A 108.9 . . ?
C70 C45 H45A 108.9 . . ?
C27 C45 H45B 108.9 . . ?
C70 C45 H45B 108.9 . . ?
H45A C45 H45B 107.7 . . ?
C49 C46 C25 123.6(9) . . ?
C49 C46 H46 118.2 . . ?
C25 C46 H46 118.2 . . ?
C60 C47 C30 123.3(9) . . ?
C60 C47 H47 118.4 . . ?
C30 C47 H47 118.4 . . ?
C41 C48 C68 121.9(11) . . ?
C41 C48 H48 119.1 . . ?
C68 C48 H48 119.1 . . ?
C46 C49 C60 118.2(9) . . ?
C46 C49 H49 120.9 . . ?
C60 C49 H49 120.9 . . ?
C30 C50 C44 118.3(7) . . ?
C30 C50 H50A 107.7 . . ?
C44 C50 H50A 107.7 . . ?
C30 C50 H50B 107.7 . . ?
C44 C50 H50B 107.7 . . ?
H50A C50 H50B 107.1 . . ?
C62 C51 C40 119.9(9) . . ?
C62 C51 H51 120.1 . . ?
C40 C51 H51 120.1 . . ?
C43 C52 C64 114.1(8) . . ?
C43 C52 H52A 108.7 . . ?
C64 C52 H52A 108.7 . . ?
C43 C52 H52B 108.7 . . ?
C64 C52 H52B 108.7 . . ?
H52A C52 H52B 107.6 . . ?
C66 C53 C41 116.3(10) . . ?
C66 C53 C64 117.7(10) . . ?
C41 C53 C64 126.0(8) . . ?
C57 C54 C33 120.2(9) . . ?
C57 C54 H54 119.9 . . ?
C33 C54 H54 119.9 . . ?
C62 C55 C43 120.2(9) . . ?
C62 C55 H55 119.9 . . ?
C43 C55 H55 119.9 . . ?
C59 C56 C38 114.3(9) . . ?
C59 C56 H56A 108.7 . . ?
C38 C56 H56A 108.7 . . ?
C59 C56 H56B 108.7 . . ?
C38 C56 H56B 108.7 . . ?
H56A C56 H56B 107.6 . . ?
C35 C57 C54 120.5(8) . . ?
C35 C57 H57 119.7 . . ?
C54 C57 H57 119.7 . . ?
C69 C58 C61 112.7(9) . . ?
C69 C58 H58A 109.0 . . ?
C61 C58 H58A 109.0 . . ?
C69 C58 H58B 109.0 . . ?
C61 C58 H58B 109.0 . . ?
H58A C58 H58B 107.8 . . ?
C56 C59 C63 112.6(9) . . ?
C56 C59 H59A 109.1 . . ?
C63 C59 H59A 109.1 . . ?
C56 C59 H59B 109.1 . . ?
C63 C59 H59B 109.1 . . ?
H59A C59 H59B 107.8 . . ?
C49 C60 C47 118.9(8) . . ?
C49 C60 H60 120.6 . . ?
C47 C60 H60 120.6 . . ?
C32 C61 C58 115.2(8) . . ?
C32 C61 H61A 108.5 . . ?
C58 C61 H61A 108.5 . . ?
C32 C61 H61B 108.5 . . ?
C58 C61 H61B 108.5 . . ?
H61A C61 H61B 107.5 . . ?
C51 C62 C55 120.9(8) . . ?
C51 C62 H62 119.6 . . ?
C55 C62 H62 119.6 . . ?
C59 C63 H63A 109.5 . . ?
C59 C63 H63B 109.5 . . ?
H63A C63 H63B 109.5 . . ?
C59 C63 H63C 109.5 . . ?
H63A C63 H63C 109.5 . . ?
H63B C63 H63C 109.5 . . ?
C52 C64 C53 122.4(8) . . ?
C52 C64 H64A 106.7 . . ?
C53 C64 H64A 106.7 . . ?
C52 C64 H64B 106.7 . . ?
C53 C64 H64B 106.7 . . ?
H64A C64 H64B 106.6 . . ?
C68 C65 C66 119.5(10) . . ?
C68 C65 H65 120.2 . . ?
C66 C65 H65 120.2 . . ?
C65 C66 C53 122.6(11) . . ?
C65 C66 H66 118.7 . . ?
C53 C66 H66 118.7 . . ?
F22 C67 F24 107.6(10) . . ?
F22 C67 F19 109.0(10) . . ?
F24 C67 F19 107.0(9) . . ?
F22 C67 S2 112.5(8) . . ?
F24 C67 S2 110.3(8) . . ?
F19 C67 S2 110.2(8) . . ?
C65 C68 C48 119.4(12) . . ?
C65 C68 H68 120.3 . . ?
C48 C68 H68 120.3 . . ?
C58 C69 H69A 109.5 . . ?
C58 C69 H69B 109.5 . . ?
H69A C69 H69B 109.5 . . ?
C58 C69 H69C 109.5 . . ?
H69A C69 H69C 109.5 . . ?
H69B C69 H69C 109.5 . . ?
C45 C70 H70A 109.5 . . ?
C45 C70 H70B 109.5 . . ?
H70A C70 H70B 109.5 . . ?
C45 C70 H70C 109.5 . . ?
H70A C70 H70C 109.5 . . ?
H70B C70 H70C 109.5 . . ?

loop_
_geom_torsion_atom_site_label_1
_geom_torsion_atom_site_label_2
_geom_torsion_atom_site_label_3
_geom_torsion_atom_site_label_4
_geom_torsion
_geom_torsion_site_symmetry_1
_geom_torsion_site_symmetry_2
_geom_torsion_site_symmetry_3
_geom_torsion_site_symmetry_4
_geom_torsion_publ_flag
CU1 O71 C16 N12 -168.5(6) . . . . ?
CU1 O71 C16 C20 10.7(8) . . . . ?
C38 N12 C16 O71 -1.9(11) . . . . ?
C38 N12 C16 C20 179.0(7) . . . . ?
C21 N13 C18 C25 140.8(7) . . . . ?
CU1 N13 C18 C25 23.9(8) . . . . ?
C21 N13 C18 C23 -84.8(7) . . . . ?
CU1 N13 C18 C23 158.2(5) . . . . ?
O71 C16 C20 N3 -41.3(8) . . . . ?
N12 C16 C20 N3 137.9(7) . . . . ?
O71 C16 C20 C28 76.4(9) . . . . ?
N12 C16 C20 C28 -104.5(8) . . . . ?
C26 N3 C20 C16 -73.1(7) . . . . ?
CU1 N3 C20 C16 46.6(6) . . . . ?
C26 N3 C20 C28 168.1(6) . . . . ?
CU1 N3 C20 C28 -72.2(6) . . . . ?
C18 N13 C21 C36 -81.5(7) . . . . ?
CU1 N13 C21 C36 40.3(6) . . . . ?
C18 N13 C21 C27 158.7(6) . . . . ?
CU1 N13 C21 C27 -79.5(6) . . . . ?
N13 C18 C23 C33 -74.1(9) . . . . ?
C25 C18 C23 C33 56.6(10) . . . . ?
N13 C18 C23 C29 104.4(8) . . . . ?
C25 C18 C23 C29 -124.9(8) . . . . ?
N13 C18 C25 C30 95.3(9) . . . . ?
C23 C18 C25 C30 -34.8(11) . . . . ?
N13 C18 C25 C46 -84.5(8) . . . . ?
C23 C18 C25 C46 145.5(7) . . . . ?
C20 N3 C26 C41 -177.3(6) . . . . ?
CU1 N3 C26 C41 71.6(8) . . . . ?
C20 N3 C26 C31 -55.4(9) . . . . ?
CU1 N3 C26 C31 -166.4(6) . . . . ?
N13 C21 C27 C45 -179.9(7) . . . . ?
C36 C21 C27 C45 64.1(9) . . . . ?
C16 C20 C28 C39 64.3(9) . . . . ?
N3 C20 C28 C39 179.0(6) . . . . ?
C33 C23 C29 C35 -1.2(12) . . . . ?
C18 C23 C29 C35 -179.7(7) . . . . ?
C46 C25 C30 C47 0.5(11) . . . . ?
C18 C25 C30 C47 -179.2(7) . . . . ?
C46 C25 C30 C50 -179.8(7) . . . . ?
C18 C25 C30 C50 0.5(12) . . . . ?
N3 C26 C31 C43 150.2(8) . . . . ?
C41 C26 C31 C43 -83.6(9) . . . . ?
N3 C26 C31 C40 -33.7(12) . . . . ?
C41 C26 C31 C40 92.5(10) . . . . ?
C36 N14 C32 C61 81.3(10) . . . . ?
C29 C23 C33 C54 -1.3(12) . . . . ?
C18 C23 C33 C54 177.2(7) . . . . ?
C29 C23 C33 C44 176.4(7) . . . . ?
C18 C23 C33 C44 -5.2(12) . . . . ?
C23 C29 C35 C57 2.3(12) . . . . ?
CU1 O6 C36 N14 -166.9(6) . . . . ?
CU1 O6 C36 C21 14.1(8) . . . . ?
C32 N14 C36 O6 1.6(13) . . . . ?
C32 N14 C36 C21 -179.4(7) . . . . ?
N13 C21 C36 O6 -38.0(9) . . . . ?
C27 C21 C36 O6 82.3(9) . . . . ?
N13 C21 C36 N14 142.9(7) . . . . ?
C27 C21 C36 N14 -96.8(9) . . . . ?
O11 S1 C37 F7 -62.4(7) . . . . ?
O8 S1 C37 F7 58.9(7) . . . . ?
O9 S1 C37 F7 177.0(6) . . . . ?
O11 S1 C37 F5 176.3(6) . . . . ?
O8 S1 C37 F5 -62.4(6) . . . . ?
O9 S1 C37 F5 55.8(7) . . . . ?
O11 S1 C37 F4 57.4(7) . . . . ?
O8 S1 C37 F4 178.7(6) . . . . ?
O9 S1 C37 F4 -63.1(7) . . . . ?
C16 N12 C38 C56 -81.4(10) . . . . ?
C20 C28 C39 C42 177.4(6) . . . . ?
C43 C31 C40 C51 -3.3(13) . . . . ?
C26 C31 C40 C51 -179.2(8) . . . . ?
N3 C26 C41 C48 19.4(11) . . . . ?
C31 C26 C41 C48 -107.3(8) . . . . ?
N3 C26 C41 C53 -166.5(7) . . . . ?
C31 C26 C41 C53 66.8(9) . . . . ?
C40 C31 C43 C55 2.7(13) . . . . ?
C26 C31 C43 C55 178.8(8) . . . . ?
C40 C31 C43 C52 -171.6(9) . . . . ?
C26 C31 C43 C52 4.5(13) . . . . ?
C23 C33 C44 C50 -66.0(10) . . . . ?
C54 C33 C44 C50 111.6(9) . . . . ?
C21 C27 C45 C70 175.5(8) . . . . ?
C30 C25 C46 C49 0.1(12) . . . . ?
C18 C25 C46 C49 179.9(7) . . . . ?
C25 C30 C47 C60 -0.2(12) . . . . ?
C50 C30 C47 C60 -179.9(8) . . . . ?
C53 C41 C48 C68 1.3(13) . . . . ?
C26 C41 C48 C68 175.2(9) . . . . ?
C25 C46 C49 C60 -1.1(13) . . . . ?
C47 C30 C50 C44 157.9(7) . . . . ?
C25 C30 C50 C44 -21.8(12) . . . . ?
C33 C44 C50 C30 72.2(9) . . . . ?
C31 C40 C51 C62 1.8(13) . . . . ?
C31 C43 C52 C64 62.6(12) . . . . ?
C55 C43 C52 C64 -111.6(10) . . . . ?
C48 C41 C53 C66 -1.4(13) . . . . ?
C26 C41 C53 C66 -175.7(8) . . . . ?
C48 C41 C53 C64 176.8(8) . . . . ?
C26 C41 C53 C64 2.5(12) . . . . ?
C23 C33 C54 C57 2.7(13) . . . . ?
C44 C33 C54 C57 -175.0(8) . . . . ?
C31 C43 C55 C62 -0.6(14) . . . . ?
C52 C43 C55 C62 173.6(9) . . . . ?
N12 C38 C56 C59 -82.4(11) . . . . ?
C29 C35 C57 C54 -0.8(14) . . . . ?
C33 C54 C57 C35 -1.7(14) . . . . ?
C38 C56 C59 C63 -76.1(11) . . . . ?
C46 C49 C60 C47 1.4(13) . . . . ?
C30 C47 C60 C49 -0.8(13) . . . . ?
N14 C32 C61 C58 55.6(10) . . . . ?
C69 C58 C61 C32 176.6(8) . . . . ?
C40 C51 C62 C55 0.3(14) . . . . ?
C43 C55 C62 C51 -0.9(14) . . . . ?
C43 C52 C64 C53 -37.7(13) . . . . ?
C66 C53 C64 C52 159.0(9) . . . . ?
C41 C53 C64 C52 -19.2(14) . . . . ?
C68 C65 C66 C53 -3.1(17) . . . . ?
C41 C53 C66 C65 2.3(15) . . . . ?
C64 C53 C66 C65 -176.0(9) . . . . ?
O17 S2 C67 F22 -179.4(8) . . . . ?
O34 S2 C67 F22 59.1(9) . . . . ?
O15 S2 C67 F22 -61.0(9) . . . . ?
O17 S2 C67 F24 -59.3(9) . . . . ?
O34 S2 C67 F24 179.3(8) . . . . ?
O15 S2 C67 F24 59.2(9) . . . . ?
O17 S2 C67 F19 58.6(9) . . . . ?
O34 S2 C67 F19 -62.8(9) . . . . ?
O15 S2 C67 F19 177.1(8) . . . . ?
C66 C65 C68 C48 2.8(17) . . . . ?
C41 C48 C68 C65 -2.0(16) . . . . ?

#==============================================================================
loop_
_geom_hbond_atom_site_label_D
_geom_hbond_atom_site_label_H
_geom_hbond_atom_site_label_A
_geom_hbond_site_symmetry_D
_geom_hbond_site_symmetry_H
_geom_hbond_site_symmetry_A
_geom_hbond_distance_DA
_geom_hbond_distance_DH
_geom_hbond_distance_HA
_geom_hbond_angle_DHA
_geom_hbond_publ_flag
N3 H10 O17 . . 3_566 2.899(10) 0.83(7) 2.09(7) 168(6) no
N12 H12 O15 . . . 2.805(9) 0.880 1.926 177.7 no
N13 H72 O8 . . 3_456 2.998(9) 0.87(8) 2.17(8) 160(7) no
N14 H14 O9 . . . 2.781(8) 0.880 1.910 169.8 no

#==============================================================================
# Additional structures and associated data_? identifiers
# should be added at this point if there is more than one 
# structure analysis in the CIF.

_shelx_res_file                  
;
TITL 20180131-1
 shelxl.res created by SHELXL-2016/4 at 20:08:07 on 31-Jan-2018
CELL  0.71075 14.29300 16.82300 21.70000 90.00000 90.00000 90.00000
ZERR  4 0.00300 0.00300 0.00500 0.00000 0.00000 0.00000
LATT -1
SYMM .50-X,    -Y, .50+Z
SYMM .50+X, .50-Y,    -Z
SYMM    -X, .50+Y, .50-Z
SFAC C H CU F N O S
UNIT 200 256 4 24 16 32 8
L.S. 5
FMAP 2
PLAN 25
WPDB -2
HTAB
BOND $H
CONF
LIST 4
TEMP -150.0
ACTA
SIZE 0.050 0.050 0.050
WGHT    0.000000    7.236500
FVAR       0.33688
CU1   3    0.379060    0.521512    0.569242    11.00000    0.01968    0.01414 =
         0.02679    0.00082    0.00212    0.00279
S1    7    0.607197    0.151403    0.505242    11.00000    0.02318    0.02521 =
         0.03040   -0.00154    0.00182    0.00280
S2    7    0.006502    0.819918    0.619688    11.00000    0.03938    0.02974 =
         0.04349   -0.00510   -0.01312    0.00634
F4    4    0.424502    0.167992    0.498015    11.00000    0.02431    0.04600 =
         0.04381   -0.00970    0.00038    0.00734
F5    4    0.489195    0.125822    0.415013    11.00000    0.03843    0.05321 =
         0.03378   -0.01365   -0.00091    0.00327
F7    4    0.472026    0.046884    0.492405    11.00000    0.04006    0.03077 =
         0.07842    0.01115   -0.00417   -0.00958
F19   4   -0.026818    0.953221    0.677247    11.00000    0.09661    0.07564 =
         0.08843   -0.03662    0.03819    0.00586
F22   4    0.110972    0.906940    0.691033    11.00000    0.07659    0.11744 =
         0.08816   -0.03154   -0.04437   -0.00762
F24   4    0.077543    0.961525    0.606219    11.00000    0.11200    0.04944 =
         0.10113    0.00739    0.03909   -0.01539
O6    6    0.500636    0.494617    0.535370    11.00000    0.02340    0.01948 =
         0.03726   -0.00343    0.00635    0.00444
O8    6    0.668929    0.093295    0.477910    11.00000    0.02537    0.02369 =
         0.03922    0.00020    0.00839    0.00939
O9    6    0.617169    0.230423    0.479710    11.00000    0.03736    0.01924 =
         0.05832    0.00063    0.00970   -0.00178
O11   6    0.597569    0.147891    0.571082    11.00000    0.02720    0.06444 =
         0.02878   -0.00408   -0.00189    0.00948
O15   6    0.090089    0.788968    0.590949    11.00000    0.04791    0.04302 =
         0.06196   -0.01231   -0.00826    0.02628
O17   6   -0.063520    0.842657    0.577346    11.00000    0.04876    0.10338 =
         0.04949   -0.01930   -0.02065    0.02468
O34   6   -0.024247    0.777713    0.673554    11.00000    0.09343    0.05442 =
         0.08581    0.02764    0.01666   -0.01623
O71   6    0.263176    0.541980    0.612388    11.00000    0.02446    0.01740 =
         0.01865    0.00061    0.00399    0.00619
N3    5    0.372152    0.638981    0.548526    11.00000    0.02134    0.02066 =
         0.02029    0.00278   -0.00301   -0.00092
N12   5    0.157164    0.639221    0.626771    11.00000    0.01970    0.01681 =
         0.02723   -0.00494   -0.00217    0.00516
AFIX  43
H12   2    0.135048    0.685541    0.614820    11.00000   -1.20000
AFIX   0
N13   5    0.363352    0.402189    0.573833    11.00000    0.01128    0.01628 =
         0.02470    0.00021    0.00300    0.00125
N14   5    0.590603    0.389040    0.511207    11.00000    0.01783    0.01987 =
         0.03870   -0.00454    0.00607    0.00488
AFIX  43
H14   2    0.591742    0.338042    0.502214    11.00000   -1.20000
AFIX   0
C16   1    0.227155    0.607530    0.596121    11.00000    0.02004    0.01944 =
         0.01732   -0.00953   -0.01224    0.00415
C18   1    0.394380    0.368023    0.635185    11.00000    0.01225    0.01921 =
         0.02044   -0.00082   -0.00135   -0.00096
AFIX  13
H18   2    0.462372    0.355900    0.629732    11.00000   -1.20000
AFIX   0
C20   1    0.267266    0.648744    0.541433    11.00000    0.01893    0.01256 =
         0.03013    0.00051   -0.00399    0.00538
AFIX  13
H20   2    0.249724    0.706287    0.541523    11.00000   -1.20000
AFIX   0
C21   1    0.422505    0.370583    0.521974    11.00000    0.01123    0.01851 =
         0.02501    0.00579   -0.00139    0.00078
AFIX  13
H21   2    0.439099    0.313766    0.529975    11.00000   -1.20000
AFIX   0
C23   1    0.347937    0.287040    0.646046    11.00000    0.02511    0.02680 =
         0.01183    0.00558   -0.00137    0.00725
C25   1    0.390877    0.430052    0.686413    11.00000    0.03156    0.01907 =
         0.01673    0.00500   -0.00521    0.00616
C26   1    0.406698    0.692128    0.599418    11.00000    0.02394    0.02273 =
         0.02521   -0.00386   -0.00861    0.00422
AFIX  13
H26   2    0.377287    0.673402    0.638630    11.00000   -1.20000
AFIX   0
C27   1    0.372715    0.377935    0.460117    11.00000    0.02461    0.03507 =
         0.02479    0.00841    0.00208    0.00819
AFIX  23
H27A  2    0.312843    0.348488    0.462360    11.00000   -1.20000
H27B  2    0.357684    0.434612    0.452854    11.00000   -1.20000
AFIX   0
C28   1    0.235712    0.608922    0.481792    11.00000    0.02828    0.01449 =
         0.01639    0.00194   -0.00064    0.00093
AFIX  23
H28A  2    0.254249    0.552237    0.482856    11.00000   -1.20000
H28B  2    0.268508    0.634178    0.446701    11.00000   -1.20000
AFIX   0
C29   1    0.402639    0.218671    0.638195    11.00000    0.02208    0.02322 =
         0.02522   -0.00104   -0.00647    0.00486
AFIX  43
H29   2    0.466534    0.223176    0.626654    11.00000   -1.20000
AFIX   0
C30   1    0.318947    0.443952    0.728508    11.00000    0.03473    0.02261 =
         0.00991    0.00277   -0.00162    0.00726
C31   1    0.381652    0.779867    0.591666    11.00000    0.01844    0.01697 =
         0.03063   -0.00239   -0.00442    0.00172
C32   1    0.679535    0.431996    0.511644    11.00000    0.02104    0.03254 =
         0.03821    0.00469    0.00496   -0.00116
AFIX  23
H32A  2    0.670213    0.485192    0.493127    11.00000   -1.20000
H32B  2    0.725341    0.402930    0.485888    11.00000   -1.20000
AFIX   0
C33   1    0.254174    0.281111    0.661743    11.00000    0.02725    0.02538 =
         0.01609    0.00538   -0.00088   -0.00520
C35   1    0.363287    0.145019    0.647296    11.00000    0.04835    0.01956 =
         0.02873    0.00699   -0.00650    0.00338
AFIX  43
H35   2    0.400862    0.098700    0.643474    11.00000   -1.20000
AFIX   0
C36   1    0.509719    0.421339    0.523269    11.00000    0.02615    0.01533 =
         0.01763    0.00106    0.00011    0.00783
C37   1    0.493185    0.121062    0.476200    11.00000    0.01798    0.02425 =
         0.04115   -0.00674    0.00538    0.00100
C38   1    0.114707    0.599940    0.680226    11.00000    0.02744    0.04318 =
         0.02810   -0.00298    0.00314    0.00710
AFIX  23
H38A  2    0.083202    0.640451    0.706003    11.00000   -1.20000
H38B  2    0.164754    0.575352    0.705353    11.00000   -1.20000
AFIX   0
C39   1    0.129541    0.614288    0.470935    11.00000    0.01622    0.02879 =
         0.02966   -0.00037   -0.00660    0.00338
AFIX  23
H39A  2    0.096153    0.586490    0.504599    11.00000   -1.20000
H39B  2    0.109904    0.670719    0.471277    11.00000   -1.20000
AFIX   0
C40   1    0.376129    0.816742    0.534242    11.00000    0.01645    0.03587 =
         0.03077   -0.00899    0.00046    0.00136
AFIX  43
H40   2    0.387357    0.787033    0.497754    11.00000   -1.20000
AFIX   0
C41   1    0.512338    0.689658    0.608385    11.00000    0.02142    0.01353 =
         0.03890    0.00489   -0.01073    0.00193
C42   1    0.103871    0.577092    0.409832    11.00000    0.03277    0.03365 =
         0.03646   -0.00208   -0.01272    0.00000
AFIX  33
H42A  2    0.036116    0.580976    0.403601    11.00000   -1.20000
H42B  2    0.136291    0.605138    0.376503    11.00000   -1.20000
H42C  2    0.122562    0.521045    0.409772    11.00000   -1.20000
AFIX   0
C43   1    0.370144    0.823216    0.644908    11.00000    0.02862    0.02793 =
         0.02979   -0.00111    0.00507    0.00518
C44   1    0.195861    0.353091    0.673948    11.00000    0.02344    0.03492 =
         0.02625    0.00986    0.00322   -0.00345
AFIX  23
H44A  2    0.129752    0.336828    0.679085    11.00000   -1.20000
H44B  2    0.199414    0.389163    0.637978    11.00000   -1.20000
AFIX   0
C45   1    0.427806    0.347313    0.406112    11.00000    0.04409    0.04390 =
         0.01858    0.00156    0.00623    0.01377
AFIX  23
H45A  2    0.447144    0.291874    0.414595    11.00000   -1.20000
H45B  2    0.485259    0.379651    0.401549    11.00000   -1.20000
AFIX   0
C46   1    0.470728    0.477899    0.690009    11.00000    0.03656    0.02164 =
         0.02821    0.00014    0.00017   -0.00100
AFIX  43
H46   2    0.519822    0.468711    0.661369    11.00000   -1.20000
AFIX   0
C47   1    0.330639    0.504819    0.771053    11.00000    0.04919    0.03868 =
         0.01450   -0.00381   -0.00033    0.01758
AFIX  43
H47   2    0.281758    0.514626    0.799727    11.00000   -1.20000
AFIX   0
C48   1    0.572318    0.662849    0.563930    11.00000    0.03555    0.01756 =
         0.05446    0.00729    0.00482    0.00061
AFIX  43
H48   2    0.547300    0.641149    0.527024    11.00000   -1.20000
AFIX   0
C49   1    0.482080    0.537569    0.732767    11.00000    0.04719    0.02984 =
         0.03561    0.00082   -0.01286   -0.00312
AFIX  43
H49   2    0.537973    0.568082    0.734076    11.00000   -1.20000
AFIX   0
C50   1    0.227695    0.397644    0.731443    11.00000    0.03993    0.03487 =
         0.02503    0.01021    0.00820    0.01306
AFIX  23
H50A  2    0.177447    0.435326    0.742959    11.00000   -1.20000
H50B  2    0.233086    0.358544    0.765353    11.00000   -1.20000
AFIX   0
C51   1    0.354201    0.896908    0.530524    11.00000    0.04298    0.01738 =
         0.04699    0.00728   -0.01753   -0.00754
AFIX  43
H51   2    0.348660    0.921894    0.491433    11.00000   -1.20000
AFIX   0
C52   1    0.388973    0.785785    0.705881    11.00000    0.05419    0.03675 =
         0.03821   -0.00939    0.01089   -0.00752
AFIX  23
H52A  2    0.347602    0.738990    0.710647    11.00000   -1.20000
H52B  2    0.372637    0.824193    0.738729    11.00000   -1.20000
AFIX   0
C53   1    0.547556    0.723496    0.662851    11.00000    0.03109    0.02129 =
         0.05397    0.00768   -0.02346   -0.00455
C54   1    0.215199    0.205048    0.668312    11.00000    0.04290    0.03081 =
         0.03702    0.00573    0.00192   -0.01222
AFIX  43
H54   2    0.150485    0.199399    0.677286    11.00000   -1.20000
AFIX   0
C55   1    0.348738    0.904781    0.640095    11.00000    0.03941    0.03018 =
         0.05029   -0.01599    0.00490    0.00504
AFIX  43
H55   2    0.339917    0.935600    0.676316    11.00000   -1.20000
AFIX   0
C56   1    0.044643    0.536875    0.662684    11.00000    0.03769    0.04601 =
         0.04759   -0.00803    0.01265    0.00507
AFIX  23
H56A  2    0.068614    0.507674    0.626358    11.00000   -1.20000
H56B  2    0.039314    0.498449    0.697059    11.00000   -1.20000
AFIX   0
C57   1    0.271074    0.137862    0.661719    11.00000    0.05219    0.02213 =
         0.04692    0.00825   -0.00161   -0.01389
AFIX  43
H57   2    0.244599    0.086575    0.667337    11.00000   -1.20000
AFIX   0
C58   1    0.731821    0.364571    0.611122    11.00000    0.03432    0.06405 =
         0.04112    0.00754   -0.00978   -0.00313
AFIX  23
H58A  2    0.670136    0.338891    0.616975    11.00000   -1.20000
H58B  2    0.771366    0.327982    0.586660    11.00000   -1.20000
AFIX   0
C59   1   -0.049160    0.567653    0.648233    11.00000    0.04986    0.04134 =
         0.07330   -0.00379   -0.01031    0.01113
AFIX  23
H59A  2   -0.084504    0.526615    0.625271    11.00000   -1.20000
H59B  2   -0.042986    0.614794    0.621228    11.00000   -1.20000
AFIX   0
C60   1    0.409954    0.551915    0.773771    11.00000    0.05881    0.02469 =
         0.03564   -0.01539   -0.01293    0.00416
AFIX  43
H60   2    0.414760    0.593395    0.803308    11.00000   -1.20000
AFIX   0
C61   1    0.718613    0.441574    0.575332    11.00000    0.02112    0.04702 =
         0.05962    0.00562    0.01004   -0.01127
AFIX  23
H61A  2    0.676309    0.476649    0.599114    11.00000   -1.20000
H61B  2    0.779899    0.468707    0.572257    11.00000   -1.20000
AFIX   0
C62   1    0.340599    0.939825    0.583138    11.00000    0.03040    0.01564 =
         0.06763   -0.00408   -0.01226    0.00160
AFIX  43
H62   2    0.325299    0.994661    0.580353    11.00000   -1.20000
AFIX   0
C63   1   -0.104281    0.590795    0.706015    11.00000    0.04176    0.06013 =
         0.08612    0.00774    0.02980    0.00928
AFIX  33
H63A  2   -0.166019    0.610863    0.694017    11.00000   -1.20000
H63B  2   -0.111814    0.544073    0.732527    11.00000   -1.20000
H63C  2   -0.070291    0.632263    0.728483    11.00000   -1.20000
AFIX   0
C64   1    0.489442    0.759544    0.714875    11.00000    0.07580    0.03746 =
         0.03910   -0.00286   -0.01074    0.00038
AFIX  23
H64A  2    0.489261    0.720318    0.748884    11.00000   -1.20000
H64B  2    0.524338    0.806487    0.729998    11.00000   -1.20000
AFIX   0
C65   1    0.703844    0.699329    0.622589    11.00000    0.01180    0.04737 =
         0.15272    0.02086   -0.01128   -0.00571
AFIX  43
H65   2    0.769666    0.704283    0.627305    11.00000   -1.20000
AFIX   0
C66   1    0.644173    0.725881    0.668547    11.00000    0.03878    0.04619 =
         0.09837    0.01328   -0.04509   -0.01235
AFIX  43
H66   2    0.670504    0.746536    0.705417    11.00000   -1.20000
AFIX   0
C67   1    0.045337    0.914909    0.651103    11.00000    0.06054    0.05650 =
         0.04656   -0.00796    0.01390    0.00342
C68   1    0.667766    0.666387    0.571091    11.00000    0.03046    0.03389 =
         0.10401    0.00666    0.01165   -0.00056
AFIX  43
H68   2    0.707975    0.645840    0.540084    11.00000   -1.20000
AFIX   0
C69   1    0.776485    0.377444    0.673043    11.00000    0.04157    0.09404 =
         0.05604    0.01751    0.00637   -0.01383
AFIX  33
H69A  2    0.783392    0.326258    0.694119    11.00000   -1.20000
H69B  2    0.838217    0.401777    0.667527    11.00000   -1.20000
H69C  2    0.736963    0.412688    0.697849    11.00000   -1.20000
AFIX   0
C70   1    0.373999    0.349401    0.346355    11.00000    0.07165    0.07737 =
         0.03856   -0.00870    0.00119    0.01697
AFIX  33
H70A  2    0.413403    0.328807    0.313023    11.00000   -1.20000
H70B  2    0.317743    0.316457    0.350133    11.00000   -1.20000
H70C  2    0.355885    0.404295    0.337078    11.00000   -1.20000
AFIX   0
H10   2    0.393361    0.651048    0.514341    11.00000    0.00433
H72   2    0.305426    0.392570    0.564454    11.00000    0.02330
HKLF 4


REM  20180131-1
REM R1 =  0.0834 for    6782 Fo > 4sig(Fo)  and  0.1782 for all   11938 data
REM    648 parameters refined using      0 restraints

END

WGHT      0.0000      7.2359

REM Instructions for potential hydrogen bonds
HTAB N12 S2
HTAB N12 O15
HTAB N14 O9
HTAB C21 F4
EQIV $1 x-1/2, -y+1/2, -z+
HTAB C27 S1_$1
HTAB C27 O8_$1
EQIV $2 x+1/2, -y+3/2, -z+
HTAB C28 O17_$2
HTAB N3 O17_$2
HTAB N13 O8_$1

REM Highest difference peak  0.422,  deepest hole -0.450,  1-sigma level  0.100
Q1    1   0.2181  0.3151  0.3383  11.00000  0.05    0.42
Q2    1   0.5583  0.2833  0.4062  11.00000  0.05    0.40
Q3    1  -0.0330  0.5314  0.6876  11.00000  0.05    0.39
Q4    1   0.1378  0.5825  0.3533  11.00000  0.05    0.38
Q5    1   0.2044  0.5242  0.4996  11.00000  0.05    0.38
Q6    1   0.0373  0.9125  0.7025  11.00000  0.05    0.38
Q7    1   0.3310  1.0206  0.5527  11.00000  0.05    0.37
Q8    1   0.3671  0.4359  0.5667  11.00000  0.05    0.37
Q9    1   0.2404  0.7375  0.6102  11.00000  0.05    0.37
Q10   1   0.0144  0.4769  0.3838  11.00000  0.05    0.36
Q11   1   0.5611  0.6998  0.5848  11.00000  0.05    0.36
Q12   1   0.6971  0.4810  0.4532  11.00000  0.05    0.36
Q13   1   0.3362  0.6987  0.4658  11.00000  0.05    0.36
Q14   1   0.2390  0.1017  0.6948  11.00000  0.05    0.35
Q15   1   0.2736  0.9977  0.6020  11.00000  0.05    0.35
Q16   1   0.4647  0.7360  0.6758  11.00000  0.05    0.35
Q17   1   0.1197  0.9227  0.7041  11.00000  0.05    0.35
Q18   1   0.2156 -0.0175  0.6431  11.00000  0.05    0.35
Q19   1   0.1511  0.4333  0.8131  11.00000  0.05    0.35
Q20   1   0.3214  0.8984  0.5683  11.00000  0.05    0.35
Q21   1   0.5068  0.4156  0.4010  11.00000  0.05    0.34
Q22   1   0.3649  0.5052  0.6233  11.00000  0.05    0.34
Q23   1   0.3795  0.0932  0.6933  11.00000  0.05    0.34
Q24   1   0.7397  0.3969  0.5551  11.00000  0.05    0.34
Q25   1   0.0956  0.6154  0.6370  11.00000  0.05    0.34
;

_shelx_res_checksum              20670
